# Supplementary material for: Modeling tissue-specific breakpoint proximity of structural variations from whole-genomes to identify cancer drivers
Source: Nat Commun. 2022 Sep 26;13:5640. doi: 10.1038/s41467-022-32945-2 (PMC9512825; doi:10.1038/s41467-022-32945-2)
Supplement: Supplementary file 4 — Supplementary Data [file 41467_2022_32945_MOESM4_ESM.xlsx]

## Sheet: Supplementary Data List
List of supplementary Data
Supplementary Data 1: Dataset of SV calls for each cohort used in the study.
Supplementary Data 2: Genomic annotations and covariates used in the study and the source as well as the corresponding tissue type for the tissue-specific analysis.
Supplementary Data 3: Variability in the total number of samples, the explained deviance of the model and the variability in the cancer cell type composition for each cohort used in the study.
Supplementary Data 4: Results for the significantly recurrent rearrangement peaks. For each peak it annotates the chrom, the peak.start and peak.end, the peak.ID, the peak range (range_length), the number of breakpoints in the peak (# BP) , the number of samples in the peak (# sample), the number of SV in the peak (# SV), the peak area (peak.area), the peak recurrence score (PRs), the p-value for…
Supplementary Data 5: Comparison of the overlap between the significantly recurrent rearrangement peaks detected by CSVDriver and the regions from PCAWG prediction using the same data. For each CSVDriver peak, it annotates the chromosome location (chromosome, start, end), peak id (peak.ID), cancer type (CancerType) and the number of cancer types that have peaks in the region (# of CancerType). Th…
Supplementary Data 6: SV type composition of each significant peak for each cohort. The table shows the heterogeneity observed in the SV types within the peaks and marks the regions significantly enriched in one particular SV type compared to the pooled SV proportion.
Supplementary Data 7: Driver candidates predicted by CSVDriver. For each driver candidate, it annotates the cancer type (cancer_type), the peak ID (peak.ID), the peak location (chrom, peak.start, peak.end), the peak range (range_length), the number of breakpoints in the peak (# BP) , the number of samples in the peak (# sample), the number of SV in the peak (# SV), the peak area (peak.area), the …
Supplementary Data 8: Summary table for cancer types with RNA-seq data. It includes for each cancer type the number of donors and the type of information that is available that can be (donors w/ SVs + Expr) Or (Donors w/ SVs).
SupplementaryData 9: Results for the significant peaks for single-sample rearrangements. For each peak we show the chrom (chromosome), the peak.start and peak.end, the peak.ID, the peak range (range_length), the number of breakpoints in the peak (# BP) , the number of samples in the peak (# sample), the number of SVs in the peak (# SV), the peak single-sample rearrangement score (SSRs), the p-val…
Supplementary Data 10: Comparison of the method’s performance using GAM model from an independent cohort of the same cancer type. We used structural variation calls from three different ICGC cohorts (breast, prostate, and skin cancer), each of which are independent from the PCAWG datasets used to develop the method. (a) the left-side table shows the ICGC cohort top significant peaks (p-value < 0.…
Supplementary Data 11: The number and frequency of mutations for the mutated DNA repair genes in breast cancer. Equation of the extended GAM that includes the mutational status of DNA-repair genes as covariate.

## Sheet: Supp Data 1
source (Data Availability https://dcc.icgc.org/releases/PCAWG)	Cancer type	Organ system	# of SV	# of Donor	avarage SV per Donor	Total of Peaks	#Sig Peak	explainded deviance
pcawg_consensus_1.6.161116.somatic_svs	"LUAD","LUSC"	lung	14208	84	169.143	71	1	0.103
pcawg_consensus_1.6.161116.somatic_svs	"LICA","LIRI","LIHC","LINC"	liver	27007	335	80.6179	74	5	0.119
pcawg_consensus_1.6.161116.somatic_svs	"PACA","PAEN"	pancreas	24592	305	80.6295	85	3	0.121
pcawg_consensus_1.6.161116.somatic_svs	"SKCM","MELA"	skin	19335	106	182.406	76	1	0.15
pcawg_consensus_1.6.161116.somatic_svs	"BRCA"	breast	49949	209	238.99	96	1	0.188
pcawg_consensus_1.6.161116.somatic_svs	"OV"	ovary	29560	112	263.929	90	2	0.232
pcawg_consensus_1.6.161116.somatic_svs	"KICH","KIRC","KIRP","RECA"	kidney	4463	175	25.5029	31	2	0.238
pcawg_consensus_1.6.161116.somatic_svs	"EOPC","PRAD"	prostate-PRI	24275	205	118.415	90	6	0.249
Quigley et. al., 2018 Cell (PMID: 30033370); Viswanathan et. al., 2018 Cell (PMID: 29909985) [Supplementary data]	"PRAD_MET"	prostate-MET	37905	124	305.685	94	5	0.294
pcawg_consensus_1.6.161116.somatic_svs	"SARC","BOCA"	bone	32909	94	350.096	91	0	0.296
pcawg_consensus_1.6.161116.somatic_svs	"GACA","STAD"	stomach	14601	72	202.792	72	7	0.299
pcawg_consensus_1.6.161116.somatic_svs	"UCEC"	uterus	8064	47	171.574	72	1	0.347
pcawg_consensus_1.6.161116.somatic_svs	"PBCA","GBM","LGG"	brain	7255	261	27.7969	56	11	0.362
pcawg_consensus_1.6.161116.somatic_svs	"ESAD"	esophagus	19953	87	229.345	82	11	0.362
pcawg_consensus_1.6.161116.somatic_svs	"COAD","READ"	colon	4987	60	83.1167	52	13	0.365
pcawg_consensus_1.6.161116.somatic_svs	"DLBC","MALY"	lymph-nodes	5775	106	54.4811	61	10	0.571
Total	32	16	324838	2382	136.372	1193	79
		*15 different

## Sheet: Supp Data 2
Genome annotation
Driver elentets	Soruce (Data Availability https://www.gencodegenes.org/human/)
Genes	GENCODE Release 29 (GRCh37) Comprehensive gene annotation
Enhancer	GENCODE 3 annotations
Genomic covariates	Soruce
Replication Timing (RT)	ENCODE Repli-seq data; mean of 1 Mb window, average of 8 different tissue type cell line (Data Availability https://www.encodeproject.org/)
Fragile sites (FS)	HumCFS database (Data Availability https://webs.iiitd.edu.in/raghava/humcfs/)
TAD recurrence (TAD.recurr)	TAD regions that reciplocaly overlap more that 70% / Total of TAD data_set (Data Availability http://3dgenome.fsm.northwestern.edu/index.html)
TAD boundaries recurrence (TAD-B.recurr)	TAD boundaries regions that reciplocaly overlap more that 70% / Total of TAD data_set (Data Availability http://3dgenome.fsm.northwestern.edu/index.html)
Gene density	Function kpPlotDensity from the R Package kpPlotDensity (compute in 1 Mb windows)
Chromatin mark (ChromMark)	Roadmap Epigenomics Mapping Consortium (Data Availability https://egg2.wustl.edu/roadmap/web_portal/)
Repeat Calss (RepClass)	reeatmapsker data from UCSC Genome Browser (Data Availability https://hgdownload.soe.ucsc.edu/).
LAD	Akdemir, K. C. et al. 2020 (PMID: 32024999) [Supplementary data]
GC content (GC)	Function GCcontent from the R Package biovizBase (compute in 101 bp windows centered in each breakpoint)
Tissue type	TAD_dataset Source 3D Genome Browser (Data Availability http://3dgenome.fsm.northwestern.edu/index.html)	Dataset_Count
Aorta	Aorta_STL002_Leung2015_TADs	1
B-Lymphocyte	GM12878_Lieberman_TADs	1
Bladder	Bladder_Donor-BL1_TADs	1
bone marrow	K562_Lieberman_TADs, KBM7_Lieberman_TADs	2
Bowel	Bowel_Small_Donor-SB2_TADs.txt	1
brain	Cortex_DLPFC_Donor-CO_TADs, SKNDZ_ENCODE3-Dekker_TADs, SKNMC_ENCODE3-Dekker_TADs	3
breast	HMEC_Lieberman_TADs, T470_ENCODE3-Dekker_TADs	2
Endothelial	HUVEC_Lieberman_TADs	1
hart	VentricleLeft_STL003_Leung2015_TADs, VentricleRight_Donor-RV3_TADs	2
HESC*	H1-ESC_Dixon2015_TADs, H1-MES_Dixon2015_TADs, H1-MSC_Dixon2015_TADs, H1-NPC_Dixon2015_TADs, H1-TRO_Dixon2015_TADs	5
kidney	Caki2_ENCODE3-Dekker_TADs, G401_ENCODE3-Dekker_TADs, AdrenalGland_Donor-AD2_TADs	3
liver	Liver_STL011_Leung2015_TADs.txt	1
Lung	Lung_Donor-LG1_TADs, A549_ENCODE3-Dekker_TADs, NCIH460_ENCODE3-Dekker_TADs, IMR90_Lieberman_TADs	4
Muscle	SJCRH30_ENCODE3-Dekker_TADs, Muscle_Psoas_Donor-PO1_TADs	2
pancreas	Pancreas_Donor-PA2_TADs, PANC1_ENCODE3-Dekker_TADs	2
prostate	LNCaP_ENCODE3-Dekker_TADs.txt	1
skin	NHEK_Lieberman_TADs, RPMI7951_ENCODE3-Dekker_TADs, SKMEL5_ENCODE3-Dekker_TADs	3
Spleen	Spleen_Donor-PX1_TADs.txt	1
Thymus	Thymus_STL001_Leung2015_TADs.txt	1
*Human embryonic stem cell line
Tissue type	Source roadmap ChromHMMdataset (Data Availability https://egg2.wustl.edu/roadmap/web_portal/)
bone	E129_15_coreMarks_mnemonics.bed
skin	E059_15_coreMarks_mnemonics.bed
blood	E062_15_coreMarks_mnemonics.bed
Liver	E066_15_coreMarks_mnemonics.bed
Colon	E076_15_coreMarks_mnemonics.bed
esophagus	E079_15_coreMarks_mnemonics.bed
Kidney	E086_15_coreMarks_mnemonics.bed
lung	E128_15_coreMarks_mnemonics.bed
brain	E125_15_coreMarks_mnemonics.bed
breast	E119_15_coreMarks_mnemonics.bed
lymphatic system	E116_15_coreMarks_mnemonics.bed
Stomach	E111_15_coreMarks_mnemonics.bed
pancreas	E098_15_coreMarks_mnemonics.bed
uterus	E091_15_coreMarks_mnemonics.bed
ovary	E097_15_coreMarks_mnemonics.bed
Prostate	Calcualate using Chromhmm with ENCODE input: (Data Availability https://www.encodeproject.org/)
	H3K27ac: GSM1902615_ChIP-seq_LNCaP_H3K27ac_region.bed
	H3K4me3: Thurman R.E. et al., Nature 2012 LNCap-H3K4m3_peaks
	H3K4me1: Chen Y. et. al., NatMet 2013 LNCap-H3K4m1_peaks
	DNAase: GSM2610546_LNCaP_DNase_narrowPeak.bed
Tissue type	Cell line Repli-seq Source ENCODE (Data Availability https://www.encodeproject.org/)
liver	HepG2
breast	MCF-7
brain	SK-N-SH
lymphoma system	GM12878
skin	BJ
blood	K562
lung	IMR-90
prostate	LNCaP

## Sheet: Supp Data 3
Cancer Cohort	# Sample.Cohort	Explained deviance	# Cell types
bone	94	0.296	15
brain	261	0.362	14
breast	209	0.188	13
colon	60	0.365	21
esophagus	87	0.362	21
kidney	175	0.238	N/A
liver	335	0.119	9
lung	84	0.103	20
lymph-nodes	106	0.571	N/A
ovary	112	0.232	10
pancreas	305	0.121	11
prostate-PRI	205	0.249	N/A
skin	106	0.15	24
stomach	72	0.299	24
uterus	47	0.347	16

## Sheet: Supp Data 4
chrom	peak.start	peak.end	peak.ID	range_length	# BP	# sample	# SV	peak.area	PRs	PRs.pvalue	PRs.qvalue.BH	Cancer Type
chr1	49266843	50324083	chr1_2	1057240	47	13	25	0.73019	0.000599284	7.26763e-05	0.000419908	COAD
chr1	72089621	72500034	chr1_2	410413	26	6	16	0.69373	0.00079616	0.000193405	0.00599554	RECA
chr10	42421184	43347413	chr10_2	926229	15	3	9	0.678985	0.000494322	0.00798098	0.123705	RECA
chr10	88611635	90125863	chr10_4	1514228	259	60	220	5.10121	0.000958529	4.69981e-05	0.00140994	PRAD
chr11	68338379	70419887	chr11_2	2081508	354	45	243	5.98559	0.000729739	0.00180164	0.0266642	LIRI
chr12	58010659	58412047	chr12_2	401388	227	12	205	2.87755	0.000647803	0.000805138	0.00932555	GBM
chr12	59205546	59760835	chr12_3	555289	179	6	157	3.8286	0.000513318	0.00720162	0.0403291	GBM
chr13	71307703	73850958	chr13_3	2543255	30	13	21	0.356409	0.000294538	0.0468068	0.173854	COAD
chr14	67067478	68497871	chr14_1	1430393	18	6	10	0.426319	0.000422878	0.00363406	0.0188971	COAD
chr14	106069045	106211827	chr14_2	142782	101	47	83	2.14976	0.0029199	0	0	MALY
chr14	106214164	106240742	chr14_3	26578	46*	29	39	0.393095	0.0033163	0	0	MALY
chr14	106326784	106329527	chr14_4	2743	61*	53	60	0.679013	0.0147873	0	0	MALY
chr14	106330883	106452802	chr14_5	121919	95*	73	89	0.835004	0.00237015	0	0	MALY
chr16	6419880	6682734	chr16_1	262854	69	27	52	1.53891	0.00174353	0	0	COAD
chr16	6686477	7064831	chr16_2	378354	84	25	61	2.37461	0.00160381	7.77156e-16	2.02061e-14	COAD
chr16	78485198	78841864	chr16_3	356666	146	48	85	3.37021	0.00230998	2.80949e-09	2.38806e-07	PACA
chr16	78542942	78830533	chr16_4	287591	135	34	78	3.57031	0.00232626	0	0	STAD
chr16	78561704	78864529	chr16_3	302825	261	67	156	5.70571	0.00284469	8.65952e-12	3.5504e-10	ESAD
chr16	78644126	78995036	chr16_3	350910	50	15	29	1.00517	0.00121722	1.80851e-11	1.88085e-10	COAD
chr17	5505326	7591137	chr17_1	2085811	100	34	80	1.56847	0.000565321	0.0131397	0.197096	PRAD
chr17	27548649	31089838	chr17_2	3541189	149	47	96	1.77509	0.000495392	0.00431387	0.194124	OV
chr17	35153001	38438997	chr17_1	3285996	1036	64	828	20.5774	0.000695724	0.00177243	0.170153	BRCA
chr17	37507374	37825042	chr17_2	317668	66	9	51	1.563	0.000931814	0.000239186	0.0172214	UCEC
chr17	37640778	38708072	chr17_2	1067294	359	28	274	4.69364	0.000670373	0.0196691	0.161286	ESAD
chr17	37694617	38457293	chr17_3	762676	171	19	124	2.1133	0.000651593	0.000506106	0.0121465	STAD
chr18	19067236	20516746	chr18_1	1449510	74	16	59	1.11596	0.000456928	0.0132981	0.136781	STAD
chr18	19176843	20417911	chr18_2	1241068	145	28	108	2.45911	0.000716735	0.0131656	0.119954	ESAD
chr18	60793378	60793557	chr18_2	179	39*	23	39	1.71154	0.0750929	0	0	MALY
chr19	6809264	11648633	chr19_1	4839369	358	79	246	4.58173	0.0005514	0.00144285	0.129857	OV
chr19	27884624	29084844	chr19_3	1200220	51*	20	28	1.21949	0.000851911	0.000233777	0.00525999	PRAD
chr2	15689801	17216904	chr2_2	1527103	200	11	145	6.06336	0.000548826	0.0040994	0.0304695	PBCA
chr2	60360116	62590901	chr2_2	2230785	74	14	46	1.22473	0.000408767	0.0181634	0.100724	MALY
chr2	89132281	89291927	chr2_3	159646	82*	41	55	4.13202	0.00439251	0	0	MALY
chr20	14545660	15416528	chr20_1	870868	96	40	56	1.50854	0.00111234	5.81106e-06	0.000430018	LIRI
chr20	14631551	15194228	chr20_1	562677	133	33	81	2.56019	0.00136151	6.70715e-10	2.41458e-08	GACA
chr20	14647142	15230908	chr20_1	583766	215	32	124	3.86973	0.00130793	1.75793e-12	2.28531e-11	COAD
chr20	14685691	15090987	chr20_2	405296	225	46	144	4.04414	0.00178535	4.69268e-07	9.62e-06	ESAD
chr20	14761225	15071680	chr20_2	310455	93	34	60	1.30967	0.00154613	6.40152e-06	0.000272065	PACA
chr20	33404651	34314406	chr20_2	909755	76	7	48	2.2566	0.000601442	0.00814968	0.146694	PRAD
chr20	39794020	40391845	chr20_4	597825	36	11	27	0.439978	0.000547574	0.00186099	0.132131	LUSC
chr20	48057196	49110852	chr20_2	1053656	104	27	78	2.47445	0.000901623	0.00014763	0.00546231	LIRI
chr21	23539403	24171655	chr21_1	632252	34	13	21	0.780332	0.000874091	0.000222532	0.00548913	LIRI
chr21	25451698	26844348	chr21_1	1392650	25	3	19	1.06244	0.000347069	0.0171365	0.0730164	READ
chr21	35332794	36260803	chr21_3	928009	44	27	33	0.767178	0.000822426	0.00515641	0.0604036	ESAD
chr21	39791227	39880135	chr21_4	88908	80*	42	76	1.59551	0.00314918	0	0	PRAD_MET
chr21	39831787	39902581	chr21_2	70794	168	84	166	5.66631	0.00636411	0	0	PRAD
chr21	42831453	42873876	chr21_3	42423	321*	99	299	11.1276	0.00931928	0	0	PRAD
chr21	42849826	43295539	chr21_5	445713	118*	57	108	4.56756	0.00232563	3.58269e-13	1.12258e-11	PRAD_MET
chr21	43170867	43806471	chr21_3	635604	29	7	26	0.797058	0.000581051	0.00171971	0.0271023	STAD
chr22	23235960	23247304	chr22_1	11344	18*	17	18	1.2962	0.0103882	0	0	MALY
chr22	29065537	29066047	chr22_2	510	134*	48	131	7.30787	0.0724595	0	0	PRAD_MET
chr3	56605272	60738534	chr3_3	4133262	375	52	234	6.16572	0.000575757	0.0018821	0.0271023	STAD
chr3	60260760	60797444	chr3_2	536684	146	28	87	3.4396	0.0014362	6.35048e-14	1.10075e-12	COAD
chr3	60297650	60607160	chr3_2	309510	311	75	191	7.29698	0.00304262	1.09013e-12	8.93905e-11	ESAD
chr3	174570152	180253201	chr3_4	5683049	76	21	41	1.78306	0.000400876	0.00575917	0.0272252	COAD
chr4	54735352	56206315	chr4_2	1470963	160	11	105	4.25865	0.000550727	0.00397624	0.0304695	GBM
chr4	91054154	94353713	chr4_2	3299559	211	49	116	4.09752	0.000724272	0.0123264	0.119954	ESAD
chr4	91243394	94376717	chr4_3	3133323	90*	25	50	1.52839	0.000493855	0.00735867	0.0883041	GACA
chr4	91663638	91986463	chr4_2	322825	48	13	32	1.08251	0.00116716	6.49831e-11	5.63187e-10	COAD
chr5	56958115	59348948	chr5_3	2390833	139	51	81	1.62156	0.000653484	0.022728	0.169427	ESAD
chr5	58779875	59451175	chr5_2	671300	64	15	39	1.5276	0.000935534	2.2215e-08	1.44398e-07	COAD
chr6	162504997	163078054	chr6_5	573057	74	20	42	1.5839	0.00114724	1.07916e-10	8.01661e-10	COAD
chr7	52493220	54877043	chr7_2	2383823	195	26	165	2.41781	0.000399778	0.0396707	0.18513	GBM
chr7	55146313	55676045	chr7_3	529732	252*	24	191	4.79458	0.00106644	4.58461e-07	1.81582e-05	GBM
chr7	109868314	110864240	chr7_4	995926	207	52	113	2.2327	0.0010157	0.000872542	0.0119247	ESAD
chr7	134478543	145186198	chr7_4	10707655	166	82	94	5.11929	0.000645804	0.000832638	0.00932555	PBCA
chr8	127923288	128746253	chr8_3	822965	100	11	73	2.83787	0.000720843	0.000231829	0.00432748	PBCA
chr8	128728265	133362283	chr8_4	4634018	67	31	53	2.41252	0.000551823	0.00152982	0.0103688	MALY
chr8	128753540	131164271	chr8_4	2410731	101	14	76	3.6167	0.000525702	0.005925	0.0368667	PBCA
chr9	18058075	20915870	chr9_1	2857795	98	20	76	2.48721	0.000478574	0.012344	0.0628423	GBM
chr9	21450925	23034108	chr9_2	1583183	132	37	88	1.08387	0.000536516	0.00116751	0.0443655	MELA
chr9	21767722	23006940	chr9_2	1239218	223	105	169	2.68241	0.00115968	0.000273332	0.00774441	PACA
chr9	21842001	24987169	chr9_2	3145168	213*	77	143	3.75465	0.000801752	0.000643356	0.0119021	LIRI
chr9	21908541	22911711	chr9_2	1003170	47	20	33	0.481163	0.000539159	0.0019211	0.0117187	MALY
chr9	21979700	22605064	chr9_2	625364	81	16	65	0.754832	0.000545082	0.00435279	0.0304695	GBM
chrX	6924981	7560763	chrX_1	635782	147	36	88	4.1001	0.00162425	2.3611e-06	3.8722e-05	ESAD
chrX	31644983	32015804	chrX_2	370821	114	46	63	2.58785	0.00225734	3.83024e-09	1.04693e-07	ESAD
chrX	65349215	66746253	chrX_2	1397038	618*	85	441	14.1377	0.00139661	1.99905e-07	4.69777e-06	PRAD_MET
chrX	66943294	68519482	chrX_4	1576188	432	55	325	13.6973	0.0012127	2.52278e-06	4.74282e-05	PRAD_MET

## Sheet: Supp Data 5
CSV-Driver						PCAWG
chromosome	start	end	peak.ID (cancer type)	Overlaped_peaks	# of Overlaped_peaks	chromosome	start	end	width	sig_num1D	gene	plot_name	rd_score	classification
chr1	49266843	50324083	chr1_2		1	.	.	.	.	.	.	.	.	.
chr1	72089621	72500034	chr1_2		1	.	.	.	.	.	.	.	.	.
chr10	42421184	43347413	chr10_2		1	.	.	.	.	.	.	.	.	.
chr12	59205546	59760835	chr12_3		1	.	.	.	.	.	.	.	.	.
chr14	67067478	68497871	chr14_1		1	.	.	.	.	.	.	.	.	.
chr14	106069045	106211827	chr14_2		1	.	.	.	.	.	.	.	.	.
chr14	106214164	106240742	chr14_3		1	.	.	.	.	.	.	.	.	.
chr16	78485198	78995036	chr16_3 (PACA)	chr16_4 (STAD), chr16_3 (ESAD), chr16_3 (COAD)	4	.	.	.	.	.	.	.	.	.
chr16	78485198	78995036	chr16_4 (STAD)	chr16_3 (PACA), chr16_3 (ESAD), chr16_3 (COAD)	4	.	.	.	.	.	.	.	.	.
chr16	78485198	78995036	chr16_3 (ESAD)	chr16_3 (PACA), chr16_4 (STAD), chr16_3 (COAD)	4	.	.	.	.	.	.	.	.	.
chr16	78485198	78995036	chr16_3 (COAD)	chr16_3 (PACA), chr16_4 (STAD), chr16_3 (ESAD)	4	.	.	.	.	.	.	.	.	.
chr17	27548649	31089838	chr17_2		1	.	.	.	.	.	.	.	.	.
chr19	6809264	11648633	chr19_1		1	.	.	.	.	.	.	.	.	.
chr19	27884624	29084844	chr19_3		1	.	.	.	.	.	.	.	.	.
chr2	15689801	17216904	chr2_2		1	.	.	.	.	.	.	.	.	.
chr2	60360116	62590901	chr2_2		1	.	.	.	.	.	.	.	.	.
chr2	89132281	89291927	chr2_3		1	.	.	.	.	.	.	.	.	.
chr20	33404651	34314406	chr20_2		1	.	.	.	.	.	.	.	.	.
chr20	39794020	40391845	chr20_4		1	.	.	.	.	.	.	.	.	.
chr20	48057196	49110852	chr20_2		1	.	.	.	.	.	.	.	.	.
chr21	23539403	24171655	chr21_1		1	.	.	.	.	.	.	.	.	.
chr21	25451698	26844348	chr21_1		1	.	.	.	.	.	.	.	.	.
chr22	23235960	23247304	chr22_1		1	.	.	.	.	.	.	.	.	.
chr3	56605272	60797444	chr3_3 (STAD)	chr3_2 (COAD), chr3_2 (ESAD)	3	.	.	.	.	.	.	.	.	.
chr3	56605272	60797444	chr3_2 (COAD)	chr3_3 (STAD), chr3_2 (ESAD)	3	.	.	.	.	.	.	.	.	.
chr3	56605272	60797444	chr3_2 (ESAD)	chr3_3 (STAD), chr3_2 (COAD)	3	.	.	.	.	.	.	.	.	.
chr3	174570152	180253201	chr3_4		1	.	.	.	.	.	.	.	.	.
chr4	54735352	56206315	chr4_2		1	.	.	.	.	.	.	.	.	.
chr6	162504997	163078054	chr6_5		1	.	.	.	.	.	.	.	.	.
chr7	52493220	54877043	chr7_2		1	.	.	.	.	.	.	.	.	.
chr9	18058075	20915870	chr9_1		1	.	.	.	.	.	.	.	.	.
chrX	31644983	32015804	chrX_2		1	.	.	.	.	.	.	.	.	.
chr10	88611635	90125863	chr10_4		1	chr10	89549501	89750500	201000	6	PAPSS2,ATAD1,CFL1P1,KLLN,PTEN	PTEN	1.47695	DEL
chr11	68338379	70419887	chr11_2		1	chr11	68249501	70350500	2101000	14	LRP5,PPP6R3	LRP5/PPP6R3	1.47214	AMP
chr12	58010659	58412047	chr12_2		1	chr12	57999501	58850500	851000	26	MARS,DDIT3,MBD6,DCTN2,KIF5A,PIP4K2C,DTX3,ARHGEF25,SLC26A10,B4GALNT1,OS9	CDK4	1.34819	AMP
chr13	71307703	73850958	chr13_3		1	chr13	73599501	73650500	51000	38	PIBF1,KLF5	KLF5	1.42122	AMP
chr14	106326784	106329527	chr14_4		1	chr14	106299501	106350500	51000	7	KIAA0125,IGH@	IGH	0	FUS
chr14	106330883	106452802	chr14_5		1	chr14	106299501	106350500	51000	7	KIAA0125,IGH@	IGH	0	FUS
chr16	6419880	6682734	chr16_1		1	chr16	6499501	7000500	501000	22	RBFOX1	RBFOX1	1.01477	FRAG
chr16	6686477	7064831	chr16_2		1	chr16	6499501	7000500	501000	22	RBFOX1	RBFOX1	1.01477	FRAG
chr17	35153001	38708072	chr17_1 (BRCA)	chr17_2 (UCEC), chr17_2 (ESAD), chr17_3 (STAD)	4	chr17	37649501	38000500	351000	11	FBXL20,MED1,CDK12	ERBB2	1.47874	AMP
chr17	35153001	38708072	chr17_2 (UCEC)	chr17_1 (BRCA), chr17_2 (ESAD), chr17_3 (STAD)	4	chr17	37649501	38000500	351000	11	FBXL20,MED1,CDK12	ERBB2	1.47874	AMP
chr17	35153001	38708072	chr17_2 (ESAD)	chr17_1 (BRCA), chr17_2 (UCEC), chr17_3 (STAD)	4	chr17	37649501	38000500	351000	11	FBXL20,MED1,CDK12	ERBB2	1.47874	AMP
chr17	35153001	38708072	chr17_3 (STAD)	chr17_1 (BRCA), chr17_2 (UCEC), chr17_2 (ESAD)	4	chr17	37649501	38000500	351000	11	FBXL20,MED1,CDK12	ERBB2	1.47874	AMP
chr17	5505326	7591137	chr17_1		1	chr17	7549501	7600500	51000	20	TNFSF12,TNFSF12,TNFSF13,TNFSF13,SENP3,EIF4A1,CD68,MPDU1,SOX15,FXR2,SHBG,SAT2,ATP1B2,TP53,WRAP53,EFNB3,DNAH2	TP53	1.44553	DEL
chr18	19067236	20516746	chr18_1 (STAD)	chr18_2 (ESAD)	2	chr18	19649501	19850500	201000	30	GATA6	GATA6	1.47735	AMP
chr18	19067236	20516746	chr18_2 (ESAD)	chr18_1 (STAD)	2	chr18	19649501	19850500	201000	30	GATA6	GATA6	1.47735	AMP
chr18	60793378	60793557	chr18_2		1	chr18	60749501	60800500	51000	12	BCL2	BCL2	0	FUS
chr20	14545660	15416528	chr20_1 (LIRI)	chr20_1 (GACA), chr20_1 (COAD), chr20_2 (ESAD), chr20_2 (PACA)	5	chr20	14649501	15300500	651000	9	MACROD2	MACROD2	1.11533	FRAG
chr20	14545660	15416528	chr20_1 (GACA)	chr20_1 (LIRI), chr20_1 (COAD), chr20_2 (ESAD), chr20_2 (PACA)	5	chr20	14649501	15300500	651000	9	MACROD2	MACROD2	1.11533	FRAG
chr20	14545660	15416528	chr20_1 (COAD)	chr20_1 (LIRI), chr20_1 (GACA), chr20_2 (ESAD), chr20_2 (PACA)	5	chr20	14649501	15300500	651000	9	MACROD2	MACROD2	1.11533	FRAG
chr20	14545660	15416528	chr20_2 (ESAD)	chr20_1 (LIRI), chr20_1 (GACA), chr20_1 (COAD), chr20_2 (PACA)	5	chr20	14649501	15300500	651000	9	MACROD2	MACROD2	1.11533	FRAG
chr20	14545660	15416528	chr20_2 (PACA)	chr20_1 (LIRI), chr20_1 (GACA), chr20_1 (COAD), chr20_2 (ESAD)	5	chr20	14649501	15300500	651000	9	MACROD2	MACROD2	1.11533	FRAG
chr21	35332794	36260803	chr21_3		1	chr21	36149501	36250500	101000	15	CLIC6,LINC00160,RUNX1	RUNX1	0	FUS
chr21	39791227	39902581	chr21_2		1	chr21	39799501	39900500	101000	5	ERG	ERG	0.014209	FUS
chr21	42831453	43806471	chr21_3 (PRAD)	chr21_3 (STAD)	2	chr21	42799501	42900500	101000	1	MX2,MX1,TMPRSS2	TMPRSS2	0.0245317	FUS
chr21	42831453	43806471	chr21_3 (STAD)	chr21_3 (PRAD)	2	chr21	42799501	42900500	101000	1	MX2,MX1,TMPRSS2	TMPRSS2	0.0245317	FUS
chr4	91054154	94376717	chr4_2 (ESAD)	chr4_3 (GACA), chr4_2 (COAD)	3	chr4	91899501	91950500	51000	41	CCSER1	CCSER1	1.16417	FRAG
chr4	91054154	94376717	chr4_3 (GACA)	chr4_2 (ESAD), chr4_2 (COAD)	3	chr4	91899501	91950500	51000	41	CCSER1	CCSER1	1.16417	FRAG
chr4	91054154	94376717	chr4_2 (COAD)	chr4_2 (ESAD), chr4_3 (GACA)	3	chr4	91899501	91950500	51000	41	CCSER1	CCSER1	1.16417	FRAG
chr5	56958115	59451175	chr5_3 (ESAD)	chr5_2 (COAD)	2	chr5	58249501	59650500	1401000	13	PDE4D	PDE4D	1.24242	DEL
chr5	56958115	59451175	chr5_2 (COAD)	chr5_3 (ESAD)	2	chr5	58249501	59650500	1401000	13	PDE4D	PDE4D	1.24242	DEL
chr7	55146313	55676045	chr7_3		1	chr7	54899501	55400500	501000	42	SEC61G	EGFR	1.14972	AMP
chr7	109868314	110864240	chr7_4		1	chr7	110149501	110200500	51000	52		IMMP2L	1.00302	FRAG
chr7	134478543	145186198	chr7_4		1	chr7	138499501	140500500	2001000	4	ATP6V0A4,TMEM213,KIAA1549	KIAA1549	0.00369703	FUS
chr8	127923288	133362283	chr8_3 (PBCA)	chr8_4 (MALY), chr8_4 (PBCA)	3	chr8	128099501	130850500	2751000	18	PCAT1	MYC	1.44306	AMP
chr8	127923288	133362283	chr8_4 (MALY)	chr8_3 (PBCA), chr8_4 (PBCA)	3	chr8	128099501	130850500	2751000	18	PCAT1	MYC	1.44306	AMP
chr8	127923288	133362283	chr8_4 (PBCA)	chr8_3 (PBCA), chr8_4 (MALY)	3	chr8	128099501	130850500	2751000	18	PCAT1	MYC	1.44306	AMP
chr9	21450925	24987169	chr9_2 (MELA)	chr9_2 (PACA), chr9_2 (LIRI), chr9_2 (MALY), chr9_2 (GBM)	5	chr9	21349501	22450500	1101000	2	IFNA22P,IFNA5,KLHL9,IFNA6,IFNA13,IFNA2,IFNA8,IFNA1	CDKN2A	1.19686	DEL
chr9	21450925	24987169	chr9_2 (PACA)	chr9_2 (MELA), chr9_2 (LIRI), chr9_2 (MALY), chr9_2 (GBM)	5	chr9	21349501	22450500	1101000	2	IFNA22P,IFNA5,KLHL9,IFNA6,IFNA13,IFNA2,IFNA8,IFNA1	CDKN2A	1.19686	DEL
chr9	21450925	24987169	chr9_2 (LIRI)	chr9_2 (MELA), chr9_2 (PACA), chr9_2 (MALY), chr9_2 (GBM)	5	chr9	21349501	22450500	1101000	2	IFNA22P,IFNA5,KLHL9,IFNA6,IFNA13,IFNA2,IFNA8,IFNA1	CDKN2A	1.19686	DEL
chr9	21450925	24987169	chr9_2 (MALY)	chr9_2 (MELA), chr9_2 (PACA), chr9_2 (LIRI), chr9_2 (GBM)	5	chr9	21349501	22450500	1101000	2	IFNA22P,IFNA5,KLHL9,IFNA6,IFNA13,IFNA2,IFNA8,IFNA1	CDKN2A	1.19686	DEL
chr9	21450925	24987169	chr9_2 (GBM)	chr9_2 (MELA), chr9_2 (PACA), chr9_2 (LIRI), chr9_2 (MALY)	5	chr9	21349501	22450500	1101000	2	IFNA22P,IFNA5,KLHL9,IFNA6,IFNA13,IFNA2,IFNA8,IFNA1	CDKN2A	1.19686	DEL
chrX	6924981	7560763	chrX_1		1	chrX	7299501	7700500	401000	19	STS	STS	1.18823	FRAG

## Sheet: Supp Data 6
Cohort	Peak ID	DEL	DUP	h2hINV	t2tINV	TRA
brain	chr12_2	42	48	46	47	22
	chr12_3	37	41	31	41	7
	chr2_2	36	35	29	32	13
	chr4_2	21	27	19	18	20
	chr7_2	34	44	32	39	16
	chr7_3	53	44	40	28	26
	chr7_4	5	67*	7	6	9
	chr8_3	15	24	13	14	7
	chr8_4	14	24	15	19	4
	chr9_1	10	18	14	12	22
	chr9_2	21	13	13	13	5
breast	chr17_1	156	140	149	136	247*
colon	chr1_2	23	2
	chr13_3	5	4	3	5	4
	chr14_1	6	3			1
	chr16_1	48		2	2
	chr16_2	52	3	2	3	1
	chr16_3	25	4
	chr20_1	112*	5	3	4
	chr21_1	8	4	3	4
	chr3_2	78	9
	chr3_4	36	2		1	2
	chr4_2	30			1	1
	chr5_2	33	4	1	1
	chr6_5	38	2	1	1
esophagus	chr16_3	140*	8	2	2	4
	chr17_2	48	69	55	56	46
	chr18_2	16	27	22	16	27
	chr20_2	136	5	1	1	1
	chr21_3	22	6	2	1	2
	chr3_2	182	8	1
	chr4_2	82*	20	4		10
	chr5_3	57*	13	4	2	5
	chr7_4	96*	11	1	2	3
	chrX_1	64*	8	2	3	11
	chrX_2	62	1
kidney	chr1_2	15	1
	chr10_2	2	2	1	3	1
liver	chr11_2	44	65*	44	40	50
	chr20_1	44*	5	4	2	1
	chr20_2	7	25	2	5	39*
	chr21_1	4	3	3	8	3
	chr9_2	62*	19	22	27	13
lung	chr20_4	6	2	8	3	8
lymph-nodes	chr14_2	44*	3	10	8	18
	chr14_3	26*	2	5	3	3
	chr14_4	30			4	26
	chr14_5	41		1	4	43
	chr18_2					39
	chr2_2	10	12	10	11	3
	chr2_3	31*	4	10	7	3
	chr22_1	17				1
	chr8_4	6	6	1	4	36*
	chr9_2	23	3	1	3	3
ovary	chr17_2	15	39*	7	6	29
	chr19_1	46	61	29	31	79*
pancreas	chr16_3	73*	6	3	3
	chr20_2	48	8	2	1	1
	chr9_2	102*	14	17	25	11
prostate-MET	chr21_4	39*	3	12		22
	chr21_5	49	10	159*$		34
	chr22_2			8		123
	chrX_2	48	100	159*$		134
	chrX_4	51	43	161*$		69
prostate-PRI	chr10_4	69*	23	49	25	54
	chr17_1	26	6	9	6	33
	chr19_3	2		19	6	1
	chr20_2	18	9	8	7	6
	chr21_2	87*	19	10	9	41
	chr21_3	102	26	27	23	121*
skin	chr9_2	39*	12	9	12	16
stomach	chr16_4	71	4	2	1
	chr17_3	26	26	28	20	24
	chr18_1	11	15	3	9	21
	chr20_1	76	1	1	1	2
	chr21_3	3	3	2		18
	chr3_3	142*	24	19	14	35
	chr4_3	36	12	1	1
uterus	chr17_2	8	13	7	8	15
*Significantly higher proportion for the corresponding SV types
$The prostate (MET) cohort does not annotate h2h/t2t INV separately

## Sheet: Supp Data 7
cancer_type	peak.ID	chrom	peak.start	peak.end	peak.length	#BP	#SV	#sample	peak.area	PRs	PRs.pvalue	PRs.qvalue.BH	driver.elemet	GeneName	element_type	type_of_impact	#SV_GENE	#sample_GENE	ERs	* Most likely candidate
COAD	chr1_2	chr1	49266843	50324083	1057240	47	25	13	0.73019	0.000599284	7.27e-05	0.000419908	gene_cds	AGBL4	CDS	BP_disruption	25	13	1.68e-05	*
COAD	chr1_2	chr1	49266843	50324083	1057240	47	25	13	0.73019	0.000599284	7.27e-05	0.000419908	EH38E1346275,LncRNA	RP11-567C20.2	LncRNA	SV_overlap	3	3	0.0101695	*
RECA	chr1_2	chr1	72089621	72500034	410413	26	16	6	0.69373	0.00079616	0.000193405	0.00599554	gene_cds	NEGR1	CDS	BP_disruption	16	6	1.8e-05	*
RECA	chr1_2	chr1	72089621	72500034	410413	26	16	6	0.69373	0.00079616	0.000193405	0.00599554	EH38E1358799	PTGER3	Enhancer	SV_overlap	2	2	0.010929	*
PRAD	chr10_4	chr10	88611635	90125863	1514228	259	220	60	5.10121	0.000958529	4.7e-05	0.00140994	gene_cds	KLLN	CDS	SV_overlap	92	41	0.0147022	*
PRAD	chr10_4	chr10	88611635	90125863	1514228	259	220	60	5.10121	0.000958529	4.7e-05	0.00140994	gene_cds	PTEN	CDS	BP_disruption	90	41	0.000594915	*
LIRI	chr11_2	chr11	68338379	70419887	2081508	354	243	45	5.98559	0.000729739	0.00180163	0.0266642	gene_cds	AP001888.1	CDS	SV_overlap	82	20	0.0883621
LIRI	chr11_2	chr11	68338379	70419887	2081508	354	243	45	5.98559	0.000729739	0.00180163	0.0266642	gene_cds	CCND1	CDS	BP_disruption	13	8	0.000221964	*
LIRI	chr11_2	chr11	68338379	70419887	2081508	354	243	45	5.98559	0.000729739	0.00180163	0.0266642	EH38E1549008,LncRNA	RP11-554A11.7	LncRNA	SV_overlap	110	27	0.458475
GBM	chr12_2	chr12	58010659	58412047	401388	227	205	12	2.87755	0.000647803	0.000805138	0.00932555	gene_cds	AGAP2	CDS	BP_disruption	17	7	0.000588073	*
GBM	chr12_2	chr12	58010659	58412047	401388	227	205	12	2.87755	0.000647803	0.000805138	0.00932555	gene_cds	METTL1	CDS	SV_overlap	92	10	0.0177387	*
GBM	chr12_2	chr12	58010659	58412047	401388	227	205	12	2.87755	0.000647803	0.000805138	0.00932555	EH38E1617009	CTDSP2	Enhancer	SV_overlap	135	12	0.828221	*
GBM	chr12_3	chr12	59205546	59760835	555289	179	157	6	3.8286	0.000513318	0.00720162	0.0403291	gene_cds	LRIG3	CDS	BP_disruption	13	4	0.000268751	*
GBM	chr12_3	chr12	59205546	59760835	555289	179	157	6	3.8286	0.000513318	0.00720162	0.0403291	EH38E1617553,LncRNA	RP11-362K2.2	LncRNA	SV_overlap	105	5	0.57947
COAD	chr13_3	chr13	71307703	73850958	2543255	30	21	13	0.356409	0.000294538	0.0468068	0.173854	gene_cds	KLF5	CDS	BP_disruption	2	2	1.97e-05	*
COAD	chr14_1	chr14	67067478	68497871	1430393	18	10	6	0.426319	0.000422878	0.00363406	0.0188971	gene_cds	FAM71D	CDS	SV_overlap	2	2	1.7e-05	*
COAD	chr14_1	chr14	67067478	68497871	1430393	18	10	6	0.426319	0.000422878	0.00363406	0.0188971	gene_cds	MPP5	CDS	BP_disruption	3	3	1.58e-05	*
COAD	chr14_1	chr14	67067478	68497871	1430393	18	10	6	0.426319	0.000422878	0.00363406	0.0188971	EH38E1722601	MPP5,EIF2S1,ATP6V1D,PLEK2	Enhancer	SV_overlap	7	5	0.0337187
MALY	chr14_2	chr14	106069045	106211827	142782	101	83	47	2.14976	0.0029199	0	0	EH38E1747051	IGHV3-21,IGHJ6,IGHJ5,IGHJ4,IGHJ3,IGHJ2,IGHJ1,IGHD7-27	Enhancer	SV_overlap	30	25	0.115776	*
MALY	chr14_3	chr14	106214164	106240742	26578	46	39	29	0.393095	0.0033163	0	0	EH38E1747092	IGHG3,IGHG1	Enhancer	SV_overlap	20	19	0.0887021	*
MALY	chr14_4	chr14	106326784	106329527	2743	61	60	53	0.679013	0.0147873	0	0	EH38E1747142	IGHV3-9,IGHV1-24,IGHV3-48,IGHV3-21,IGHA1	Enhancer	SV_overlap	43	38	0.132308	*
MALY	chr14_5	chr14	106330883	106452802	121919	95	89	73	0.835004	0.00237015	0	0	EH38E1747186	IGHV1-3,IGHV4-4,IGHV1-2,IGHD3-10	Enhancer	SV_overlap	27	25	0.0633803	*
COAD	chr16_1	chr16	6419880	6682734	262854	69	52	27	1.53891	0.00174353	0	0	gene_cds	RBFOX1	CDS	BP_disruption	52	27	2.1e-05	*
COAD	chr16_1	chr16	6419880	6682734	262854	69	52	27	1.53891	0.00174353	0	0	EH38E1799373,LncRNA	RP11-468I15.1	LncRNA	SV_overlap	26	19	0.0948905
COAD	chr16_2	chr16	6686477	7064831	378354	84	61	25	2.37461	0.00160381	7.77e-16	2.02e-14	gene_cds	RBFOX1	CDS	BP_disruption	61	25	2.47e-05	*
COAD	chr16_2	chr16	6686477	7064831	378354	84	61	25	2.37461	0.00160381	7.77e-16	2.02e-14	EH38E1799404,LncRNA	RP11-420N3.2	LncRNA	SV_overlap	31	19	0.142202
COAD	chr16_3	chr16	78644126	78995036	350910	50	29	15	1.00517	0.00121722	1.81e-11	1.88e-10	gene_cds	WWOX	CDS	BP_disruption	29	15	2.6e-05	*
COAD	chr16_3	chr16	78644126	78995036	350910	50	29	15	1.00517	0.00121722	1.81e-11	1.88e-10	EH38E1829818,LncRNA	RP11-345M22.1	LncRNA	SV_overlap	7	7	0.021624
ESAD	chr16_3	chr16	78561704	78864529	302825	261	156	67	5.70571	0.00284469	8.66e-12	3.55e-10	gene_cds	WWOX	CDS	BP_disruption	156	67	0.00014013	*
ESAD	chr16_3	chr16	78561704	78864529	302825	261	156	67	5.70571	0.00284469	8.66e-12	3.55e-10	EH38E1829706	MAF	Enhancer	SV_overlap	46	37	0.169589	*
PACA	chr16_3	chr16	78485198	78841864	356666	146	85	48	3.37021	0.00230998	2.81e-09	2.39e-07	gene_cds	WWOX	CDS	BP_disruption	85	48	7.64e-05	*
PACA	chr16_3	chr16	78485198	78841864	356666	146	85	48	3.37021	0.00230998	2.81e-09	2.39e-07	EH38E1829579	MAF	Enhancer	SV_overlap	28	19	0.100758	*
STAD	chr16_4	chr16	78542942	78830533	287591	135	78	34	3.57031	0.00232626	0	0	gene_cds	WWOX	CDS	BP_disruption	78	34	7.01e-05	*
STAD	chr16_4	chr16	78542942	78830533	287591	135	78	34	3.57031	0.00232626	0	0	EH38E1829650	NUDT7	Enhancer	SV_overlap	32	23	0.0799392
BRCA	chr17_1	chr17	35153001	38438997	3285996	1036	828	64	20.5774	0.000695724	0.00177243	0.170153	gene_cds	AC006449.1	CDS	SV_overlap	206	28	0.263379
BRCA	chr17_1	chr17	35153001	38438997	3285996	1036	828	64	20.5774	0.000695724	0.00177243	0.170153	gene_cds	CDK12	CDS	BP_disruption	56	20	0.000196948	*
BRCA	chr17_1	chr17	35153001	38438997	3285996	1036	828	64	20.5774	0.000695724	0.00177243	0.170153	EH38E1860710	STAC2	Enhancer	SV_overlap	368	38	1.31034
ESAD	chr17_2	chr17	37640778	38708072	1067294	359	274	28	4.69364	0.000670373	0.0196691	0.161286	gene_cds	GJD3	CDS	SV_overlap	97	8	0.031351	*
ESAD	chr17_2	chr17	37640778	38708072	1067294	359	274	28	4.69364	0.000670373	0.0196691	0.161286	gene_cds	STARD3	CDS	BP_disruption	15	6	0.000126172	*
ESAD	chr17_2	chr17	37640778	38708072	1067294	359	274	28	4.69364	0.000670373	0.0196691	0.161286	EH38E1861486	CTD-2267D19.3	Enhancer	SV_overlap	137	14	0.485324	*
OV	chr17_2	chr17	27548649	31089838	3541189	149	96	47	1.77509	0.000495392	0.00431387	0.194124	gene_cds	AC116407.2	CDS	SV_overlap	7	4	0.00120296
OV	chr17_2	chr17	27548649	31089838	3541189	149	96	47	1.77509	0.000495392	0.00431387	0.194124	gene_cds	NF1	CDS	BP_disruption	44	28	9.53e-05	*
OV	chr17_2	chr17	27548649	31089838	3541189	149	96	47	1.77509	0.000495392	0.00431387	0.194124	EH38E1855959	RP11-848P1.7,RP11-848P1.9,TEFM,ADAP2	Enhancer	SV_overlap	16	14	0.0387812
PRAD	chr17_1	chr17	5505326	7591137	2085811	100	80	34	1.56847	0.000565321	0.0131397	0.197096	gene_cds	AC007421.1	CDS	SV_overlap	28	16	0.0832869
PRAD	chr17_1	chr17	5505326	7591137	2085811	100	80	34	1.56847	0.000565321	0.0131397	0.197096	gene_cds	TP53	CDS	BP_disruption	21	8	0.000283433	*
PRAD	chr17_1	chr17	5505326	7591137	2085811	100	80	34	1.56847	0.000565321	0.0131397	0.197096	EH38E1844570	TP53,SOX15	Enhancer	SV_overlap	29	17	0.0960265
STAD	chr17_3	chr17	37694617	38457293	762676	171	124	19	2.1133	0.000651593	0.000506106	0.0121465	gene_cds	MIEN1	CDS	SV_overlap	46	16	0.0169083	*
STAD	chr17_3	chr17	37694617	38457293	762676	171	124	19	2.1133	0.000651593	0.000506106	0.0121465	gene_cds	PGAP3	CDS	BP_disruption	14	6	0.000192451
STAD	chr17_3	chr17	37694617	38457293	762676	171	124	19	2.1133	0.000651593	0.000506106	0.0121465	EH38E1861238	STAC2	Enhancer	SV_overlap	62	16	0.253449
UCEC	chr17_2	chr17	37507374	37825042	317668	66	51	9	1.563	0.000931814	0.000239186	0.0172214	gene_cds	CDK12	CDS	BP_disruption	40	7	0.000338504	*
UCEC	chr17_2	chr17	37507374	37825042	317668	66	51	9	1.563	0.000931814	0.000239186	0.0172214	gene_cds	TCAP	CDS	SV_overlap	19	7	0.00624062
UCEC	chr17_2	chr17	37507374	37825042	317668	66	51	9	1.563	0.000931814	0.000239186	0.0172214	EH38E1860945	NEUROD2	Enhancer	SV_overlap	27	9	0.163636	*
ESAD	chr18_2	chr18	19176843	20417911	1241068	145	108	28	2.45911	0.000716735	0.0131656	0.119954	gene_cds	CTAGE1	CDS	SV_overlap	22	9	0.00191238
ESAD	chr18_2	chr18	19176843	20417911	1241068	145	108	28	2.45911	0.000716735	0.0131656	0.119954	gene_cds	GATA6	CDS	BP_disruption	6	5	7.56e-05	*
ESAD	chr18_2	chr18	19176843	20417911	1241068	145	108	28	2.45911	0.000716735	0.0131656	0.119954	EH38E1903225	ABHD3	Enhancer	SV_overlap	60	22	0.318072
MALY	chr18_2	chr18	60793378	60793557	179	39	39	23	1.71154	0.0750929	0	0	gene_cds	BCL2	CDS	BP_disruption	39	23	0.000198189	*
MALY	chr18_2	chr18	60793378	60793557	179	39	39	23	1.71154	0.0750929	0	0	EH38E1923033,LncRNA	BCL2,RP11-28F1.2	Enhancer,LncRNA	SV_overlap	39	23	0.248408
STAD	chr18_1	chr18	19067236	20516746	1449510	74	59	16	1.11596	0.000456928	0.0132981	0.136781	gene_cds	CTAGE1	CDS	SV_overlap	12	7	0.00139082
STAD	chr18_1	chr18	19067236	20516746	1449510	74	59	16	1.11596	0.000456928	0.0132981	0.136781	gene_cds	MIB1	CDS	BP_disruption	8	7	3.07e-05	*
STAD	chr18_1	chr18	19067236	20516746	1449510	74	59	16	1.11596	0.000456928	0.0132981	0.136781	EH38E1903225	ABHD3	Enhancer	SV_overlap	29	13	0.16222
OV	chr19_1	chr19	6809264	11648633	4839369	358	246	79	4.58173	0.0005514	0.00144285	0.129857	gene_cds	AC011475.1	CDS	SV_overlap	43	22	0.0333686
OV	chr19_1	chr19	6809264	11648633	4839369	358	246	79	4.58173	0.0005514	0.00144285	0.129857	gene_cds	ZNF558	CDS	BP_disruption	11	6	3.5e-05
OV	chr19_1	chr19	6809264	11648633	4839369	358	246	79	4.58173	0.0005514	0.00144285	0.129857	EH38E1938926	SMARCA4	Enhancer	SV_overlap	54	28	0.143223	*
MALY	chr2_2	chr2	60360116	62590901	2230785	74	46	14	1.22473	0.000408767	0.0181634	0.100724	gene_cds	PUS10	CDS	BP_disruption	6	3	2.1e-05
MALY	chr2_2	chr2	60360116	62590901	2230785	74	46	14	1.22473	0.000408767	0.0181634	0.100724	gene_cds	REL	CDS	SV_overlap	15	9	0.0002246	*
MALY	chr2_2	chr2	60360116	62590901	2230785	74	46	14	1.22473	0.000408767	0.0181634	0.100724	EH38E2001588	AHSA2	Enhancer	SV_overlap	20	8	0.0779727
MALY	chr2_3	chr2	89132281	89291927	159646	82	55	41	4.13202	0.00439251	0	0	EH38E2015554	IGKV1D-17,IGKV1-17,IGKV1-9	Enhancer	SV_overlap	36	31	0.132778	*
PBCA	chr2_2	chr2	15689801	17216904	1527103	200	145	11	6.06336	0.000548826	0.0040994	0.0304695	gene_cds	DDX1	CDS	BP_disruption	6	3	0.000112689
PBCA	chr2_2	chr2	15689801	17216904	1527103	200	145	11	6.06336	0.000548826	0.0040994	0.0304695	gene_cds	MYCN	CDS	SV_overlap	48	9	0.00670495	*
COAD	chr20_1	chr20	14647142	15230908	583766	215	124	32	3.86973	0.00130793	1.76e-12	2.29e-11	gene_cds	MACROD2	CDS	BP_disruption	124	32	6.03e-05	*
COAD	chr20_1	chr20	14647142	15230908	583766	215	124	32	3.86973	0.00130793	1.76e-12	2.29e-11	EH38E2099671	FLRT3	Enhancer	SV_overlap	77	29	0.447316	*
ESAD	chr20_2	chr20	14685691	15090987	405296	225	144	46	4.04414	0.00178535	4.69e-07	9.62e-06	gene_cds	MACROD2	CDS	BP_disruption	144	46	7e-05	*
GACA	chr20_1	chr20	14631551	15194228	562677	133	81	33	2.56019	0.00136151	6.71e-10	2.41e-08	gene_cds	MACROD2	CDS	BP_disruption	81	33	3.94e-05	*
LIRI	chr20_1	chr20	14545660	15416528	870868	96	56	40	1.50854	0.00111234	5.81e-06	0.000430018	gene_cds	MACROD2	CDS	BP_disruption	56	40	2.72e-05	*
LIRI	chr20_1	chr20	14545660	15416528	870868	96	56	40	1.50854	0.00111234	5.81e-06	0.000430018	EH38E2099671	FLRT3	Enhancer	SV_overlap	26	22	0.141026	*
LIRI	chr20_2	chr20	48057196	49110852	1053656	104	78	27	2.47445	0.000901623	0.00014763	0.00546231	gene_cds	CEBPB	CDS	SV_overlap	6	5	0.00102302	*
LIRI	chr20_2	chr20	48057196	49110852	1053656	104	78	27	2.47445	0.000901623	0.00014763	0.00546231	gene_cds	PTGIS	CDS	BP_disruption	11	3	5.13e-05
LUSC	chr20_4	chr20	39794020	40391845	597825	36	27	11	0.439978	0.000547574	0.001861	0.132131	gene_cds	EMILIN3	CDS	SV_overlap	5	3	0.000198752
LUSC	chr20_4	chr20	39794020	40391845	597825	36	27	11	0.439978	0.000547574	0.001861	0.132131	gene_cds	LPIN3	CDS	BP_disruption	6	2	6.78e-05
LUSC	chr20_4	chr20	39794020	40391845	597825	36	27	11	0.439978	0.000547574	0.001861	0.132131	EH38E2113522	PTPRT	Enhancer	SV_overlap	7	6	0.0314371	*
PACA	chr20_2	chr20	14761225	15071680	310455	93	60	34	1.30967	0.00154613	6.4e-06	0.000272065	gene_cds	MACROD2	CDS	BP_disruption	60	34	2.92e-05	*
PACA	chr20_2	chr20	14761225	15071680	310455	93	60	34	1.30967	0.00154613	6.4e-06	0.000272065	EH38E2099622	FLRT3	Enhancer	SV_overlap	32	26	0.0974239	*
PRAD	chr20_2	chr20	33404651	34314406	909755	76	48	7	2.2566	0.000601442	0.00814968	0.146694	gene_cds	GGT7	CDS	BP_disruption	7	2	8.29e-05	*
PRAD	chr20_2	chr20	33404651	34314406	909755	76	48	7	2.2566	0.000601442	0.00814968	0.146694	EH38E2108719	GSS	Enhancer	SV_overlap	19	4	0.0777096	*
ESAD	chr21_3	chr21	35332794	36260803	928009	44	33	27	0.767178	0.000822426	0.00515641	0.0604036	gene_cds	FAM243A	CDS	SV_overlap	5	5	0.0013245
ESAD	chr21_3	chr21	35332794	36260803	928009	44	33	27	0.767178	0.000822426	0.00515641	0.0604036	gene_cds	RUNX1	CDS	BP_disruption	23	21	1.73e-05	*
LIRI	chr21_1	chr21	23539403	24171655	632252	34	21	13	0.780332	0.000874091	0.000222532	0.00548913	EH38E2133164,LncRNA	AP000705.7	LncRNA	SV_overlap	4	3	0.0222222	*
PRAD	chr21_2	chr21	39831787	39902581	70794	168	166	84	5.66631	0.00636411	0	0	gene_cds	ERG	CDS	BP_disruption	166	84	0.000589164	*
PRAD	chr21_2	chr21	39831787	39902581	70794	168	166	84	5.66631	0.00636411	0	0	EH38E2141778	RPL23AP12	Enhancer	SV_overlap	129	78	0.801115
PRAD	chr21_3	chr21	42831453	42873876	42423	321	299	99	11.1276	0.00931928	0	0	gene_cds	TMPRSS2	CDS	BP_disruption	286	99	0.00429655	*
PRAD	chr21_3	chr21	42831453	42873876	42423	321	299	99	11.1276	0.00931928	0	0	EH38E2143665	AP001610.5,MX2	Enhancer	SV_overlap	157	87	0.878788
PRAD_MET	chr21_4	chr21	39791227	39880135	88908	80	76	42	1.59551	0.00314918	0	0	gene_cds	ERG	CDS	BP_disruption	76	42	0.000269738	*
PRAD_MET	chr21_4	chr21	39791227	39880135	88908	80	76	42	1.59551	0.00314918	0	0	EH38E2141778	RPL23AP12	Enhancer	SV_overlap	50	37	0.287401
PRAD_MET	chr21_5	chr21	42849826	43295539	445713	118	108	57	4.56756	0.00232563	3.58e-13	1.12e-11	gene_cds	TMPRSS2	CDS	BP_disruption	97	52	0.00140325	*
STAD	chr21_3	chr21	43170867	43806471	635604	29	26	7	0.797058	0.000581051	0.00171971	0.0271023	gene_cds	TFF3	CDS	SV_overlap	2	2	0.000143431	*
STAD	chr21_3	chr21	43170867	43806471	635604	29	26	7	0.797058	0.000581051	0.00171971	0.0271023	EH38E2144367	ABCG1	Enhancer	SV_overlap	20	3	0.0613497	*
MALY	chr22_1	chr22	23235960	23247304	11344	18	18	17	1.2962	0.0103882	0	0	gene_cds	IGLL5	CDS	BP_disruption	7	7	0.000840639	*
MALY	chr22_1	chr22	23235960	23247304	11344	18	18	17	1.2962	0.0103882	0	0	EH38E2152123	IGLC2,IGLC7,IGLJ2,IGLC3	Enhancer	SV_overlap	10	10	0.0444642
PRAD_MET	chr22_2	chr22	29065537	29066047	510	134	131	48	7.30787	0.0724595	0	0	gene_cds	TTC28	CDS	BP_disruption	131	48	0.000186649	*
COAD	chr3_2	chr3	60260760	60797444	536684	146	87	28	3.4396	0.0014362	6.35e-14	1.1e-12	gene_cds	FHIT	CDS	BP_disruption	87	28	5.79e-05	*
COAD	chr3_4	chr3	174570152	180253201	5683049	76	41	21	1.78306	0.000400876	0.00575917	0.0272252	gene_cds	NAALADL2	CDS	BP_disruption	37	18	2.55e-05	*
ESAD	chr3_2	chr3	60297650	60607160	309510	311	191	75	7.29698	0.00304262	1.09e-12	8.94e-11	gene_cds	FHIT	CDS	BP_disruption	191	75	0.000127156	*
STAD	chr3_3	chr3	56605272	60738534	4133262	375	234	52	6.16572	0.000575757	0.0018821	0.0271023	gene_cds	FHIT	CDS	BP_disruption	181	51	0.000118181	*
STAD	chr3_3	chr3	56605272	60738534	4133262	375	234	52	6.16572	0.000575757	0.0018821	0.0271023	gene_cds	NPCDR1	CDS	SV_overlap	31	12	0.0194398
COAD	chr4_2	chr4	91663638	91986463	322825	48	32	13	1.08251	0.00116716	6.5e-11	5.63e-10	gene_cds	CCSER1	CDS	BP_disruption	32	13	2.17e-05	*
ESAD	chr4_2	chr4	91054154	94353713	3299559	211	116	49	4.09752	0.000724272	0.0123264	0.119954	gene_cds	CCSER1	CDS	BP_disruption	91	42	5.64e-05	*
GACA	chr4_3	chr4	91243394	94376717	3133323	90	50	25	1.52839	0.000493855	0.00735867	0.0883041	gene_cds	CCSER1	CDS	BP_disruption	48	24	3.13e-05	*
GBM	chr4_2	chr4	54735352	56206315	1470963	160	105	11	4.25865	0.000550727	0.00397624	0.0304695	gene_cds	GSX2	CDS	SV_overlap	33	8	0.00885312	*
GBM	chr4_2	chr4	54735352	56206315	1470963	160	105	11	4.25865	0.000550727	0.00397624	0.0304695	gene_cds	PDGFRA	CDS	BP_disruption	10	4	9.64e-05	*
COAD	chr5_2	chr5	58779875	59451175	671300	64	39	15	1.5276	0.000935534	2.22e-08	1.44e-07	gene_cds	PDE4D	CDS	BP_disruption	39	15	2.51e-05	*
COAD	chr5_2	chr5	58779875	59451175	671300	64	39	15	1.5276	0.000935534	2.22e-08	1.44e-07	EH38E2375495,LncRNA	CTD-2254N19.1	LncRNA	SV_overlap	13	8	0.0304985
ESAD	chr5_3	chr5	56958115	59348948	2390833	139	81	51	1.62156	0.000653484	0.022728	0.169427	gene_cds	GAPT	CDS	SV_overlap	5	5	8.84e-05
ESAD	chr5_3	chr5	56958115	59348948	2390833	139	81	51	1.62156	0.000653484	0.022728	0.169427	gene_cds	PDE4D	CDS	BP_disruption	76	48	4.7e-05	*
COAD	chr6_5	chr6	162504997	163078054	573057	74	42	20	1.5839	0.00114724	1.08e-10	8.02e-10	gene_cds	PRKN	CDS	BP_disruption	42	20	3.04e-05	*
COAD	chr6_5	chr6	162504997	163078054	573057	74	42	20	1.5839	0.00114724	1.08e-10	8.02e-10	EH38E2522328	PACRG	Enhancer	SV_overlap	20	11	0.0995025
ESAD	chr7_4	chr7	109868314	110864240	995926	207	113	52	2.2327	0.0010157	0.000872542	0.0119247	gene_cds	IMMP2L	CDS	BP_disruption	102	50	0.000113401
ESAD	chr7_4	chr7	109868314	110864240	995926	207	113	52	2.2327	0.0010157	0.000872542	0.0119247	gene_cds	LRRN3	CDS	SV_overlap	21	18	0.000219461	*
GBM	chr7_2	chr7	52493220	54877043	2383823	195	165	26	2.41781	0.000399778	0.0396707	0.18513	gene_cds	POM121L12	CDS	SV_overlap	42	9	0.0147426
GBM	chr7_2	chr7	52493220	54877043	2383823	195	165	26	2.41781	0.000399778	0.0396707	0.18513	gene_cds	SEC61G	CDS	BP_disruption	4	3	0.00031072	*
GBM	chr7_3	chr7	55146313	55676045	529732	252	191	24	4.79458	0.00106644	4.58e-07	1.82e-05	gene_cds	EGFR	CDS	BP_disruption	79	17	0.000387375	*
GBM	chr7_3	chr7	55146313	55676045	529732	252	191	24	4.79458	0.00106644	4.58e-07	1.82e-05	EH38E2558601	VOPP1	Enhancer	SV_overlap	144	22	0.874172	*
PBCA	chr7_4	chr7	134478543	145186198	10707655	166	94	82	5.11929	0.000645804	0.000832638	0.00932555	gene_cds	FMC1	CDS	SV_overlap	65	63	0.00765083
PBCA	chr7_4	chr7	134478543	145186198	10707655	166	94	82	5.11929	0.000645804	0.000832638	0.00932555	gene_cds	KIAA1549	CDS	BP_disruption	60	59	0.000332532	*
PBCA	chr7_4	chr7	134478543	145186198	10707655	166	94	82	5.11929	0.000645804	0.000832638	0.00932555	EH38E2596095	PARP12	Enhancer	SV_overlap	67	65	0.379521	*
MALY	chr8_4	chr8	128728265	133362283	4634018	67	53	31	2.41252	0.000551823	0.00152982	0.0103688	gene_cds	MYC	CDS	BP_disruption	22	13	0.00297917	*
MALY	chr8_4	chr8	128728265	133362283	4634018	67	53	31	2.41252	0.000551823	0.00152982	0.0103688	EH38E2666344	PVT1	Enhancer	SV_overlap	31	20	0.153086
PBCA	chr8_3	chr8	127923288	128746253	822965	100	73	11	2.83787	0.000720843	0.000231829	0.00432747	gene_cds	POU5F1B	CDS	BP_disruption	10	4	0.000102163	*
PBCA	chr8_3	chr8	127923288	128746253	822965	100	73	11	2.83787	0.000720843	0.000231829	0.00432747	EH38E2665533	MYC	Enhancer	SV_overlap	49	10	0.258985
PBCA	chr8_4	chr8	128753540	131164271	2410731	101	76	14	3.6167	0.000525702	0.005925	0.0368667	gene_cds	MYC	CDS	SV_overlap	46	11	0.00648718	*
PBCA	chr8_4	chr8	128753540	131164271	2410731	101	76	14	3.6167	0.000525702	0.005925	0.0368667	EH38E2666344	PVT1	Enhancer	SV_overlap	52	13	0.321905
GBM	chr9_1	chr9	18058075	20915870	2857795	98	76	20	2.48721	0.000478574	0.012344	0.0628423	gene_cds	RRAGA	CDS	SV_overlap	19	7	0.00440806	*
GBM	chr9_1	chr9	18058075	20915870	2857795	98	76	20	2.48721	0.000478574	0.012344	0.0628423	gene_cds	SAXO1	CDS	BP_disruption	11	3	9.63e-06	*
GBM	chr9_1	chr9	18058075	20915870	2857795	98	76	20	2.48721	0.000478574	0.012344	0.0628423	EH38E2685942,LncRNA	RP11-378I6.1	LncRNA	SV_overlap	46	17	0.257237	*
GBM	chr9_2	chr9	21979700	22605064	625364	81	65	16	0.754832	0.000545082	0.00435279	0.0304695	gene_cds	AL359922.1	CDS	BP_disruption	15	7	6.51e-05
GBM	chr9_2	chr9	21979700	22605064	625364	81	65	16	0.754832	0.000545082	0.00435279	0.0304695	gene_cds	CDKN2B	CDS	SV_overlap	22	12	0.00255418	*
GBM	chr9_2	chr9	21979700	22605064	625364	81	65	16	0.754832	0.000545082	0.00435279	0.0304695	EH38E2687330	TUBB8P1	Enhancer	SV_overlap	41	16	0.254658
LIRI	chr9_2	chr9	21842001	24987169	3145168	213	143	77	3.75465	0.000801752	0.000643356	0.0119021	gene_cds	CDKN2A	CDS	BP_disruption	24	23	0.000541561	*
LIRI	chr9_2	chr9	21842001	24987169	3145168	213	143	77	3.75465	0.000801752	0.000643356	0.0119021	gene_cds	CDKN2B	CDS	SV_overlap	61	45	0.00732625	*
LIRI	chr9_2	chr9	21842001	24987169	3145168	213	143	77	3.75465	0.000801752	0.000643356	0.0119021	EH38E2687330	TUBB8P1	Enhancer	SV_overlap	64	44	0.296452
MALY	chr9_2	chr9	21908541	22911711	1003170	47	33	20	0.481163	0.000539159	0.0019211	0.0117187	gene_cds	CDKN2A	CDS	BP_disruption	11	7	0.000279512	*
MALY	chr9_2	chr9	21908541	22911711	1003170	47	33	20	0.481163	0.000539159	0.0019211	0.0117187	gene_cds	CDKN2B	CDS	SV_overlap	18	14	0.00216718	*
MALY	chr9_2	chr9	21908541	22911711	1003170	47	33	20	0.481163	0.000539159	0.0019211	0.0117187	EH38E2687330	TUBB8P1	Enhancer	SV_overlap	21	15	0.108696
MELA	chr9_2	chr9	21450925	23034108	1583183	132	88	37	1.08387	0.000536516	0.00116751	0.0443655	gene_cds	CDKN2A	CDS	BP_disruption	13	10	0.000214502	*
MELA	chr9_2	chr9	21450925	23034108	1583183	132	88	37	1.08387	0.000536516	0.00116751	0.0443655	gene_cds	CDKN2B	CDS	SV_overlap	30	20	0.00290248	*
MELA	chr9_2	chr9	21450925	23034108	1583183	132	88	37	1.08387	0.000536516	0.00116751	0.0443655	EH38E2687330	TUBB8P1	Enhancer	SV_overlap	40	23	0.168067
PACA	chr9_2	chr9	21767722	23006940	1239218	223	169	105	2.68241	0.00115968	0.000273332	0.00774442	gene_cds	CDKN2A	CDS	BP_disruption	23	20	0.000298181	*
PACA	chr9_2	chr9	21767722	23006940	1239218	223	169	105	2.68241	0.00115968	0.000273332	0.00774442	gene_cds	CDKN2B	CDS	SV_overlap	111	84	0.0141504	*
PACA	chr9_2	chr9	21767722	23006940	1239218	223	169	105	2.68241	0.00115968	0.000273332	0.00774442	EH38E2687330	TUBB8P1	Enhancer	SV_overlap	121	87	0.64103
ESAD	chrX_1	chrX	6924981	7560763	635782	147	88	36	4.1001	0.00162425	2.36e-06	3.87e-05	gene_cds	PUDP	CDS	BP_disruption	20	16	0.000140154	*
ESAD	chrX_1	chrX	6924981	7560763	635782	147	88	36	4.1001	0.00162425	2.36e-06	3.87e-05	EH38E2740619	STS,HDHD1,NLGN4X	Enhancer	SV_overlap	38	21	0.183448	*
ESAD	chrX_2	chrX	31644983	32015804	370821	114	63	46	2.58785	0.00225734	3.83e-09	1.05e-07	gene_cds	DMD	CDS	BP_disruption	63	46	2.81e-05	*
ESAD	chrX_2	chrX	31644983	32015804	370821	114	63	46	2.58785	0.00225734	3.83e-09	1.05e-07	EH38E2748679	TAB3	Enhancer	SV_overlap	8	8	0.0276817	*
PRAD_MET	chrX_2	chrX	65349215	66746253	1397038	618	441	85	14.1377	0.00139661	2e-07	4.7e-06	gene_cds	EDA2R	CDS	SV_overlap	81	28	0.0016233	*
PRAD_MET	chrX_2	chrX	65349215	66746253	1397038	618	441	85	14.1377	0.00139661	2e-07	4.7e-06	gene_cds	HEPH	CDS	BP_disruption	13	9	9.17e-05
PRAD_MET	chrX_2	chrX	65349215	66746253	1397038	618	441	85	14.1377	0.00139661	2e-07	4.7e-06	EH38E2756837	AR	Enhancer	SV_overlap	142	43	0.486922	*
PRAD_MET	chrX_4	chrX	66943294	68519482	1576188	432	325	55	13.6973	0.0012127	2.52e-06	4.74e-05	gene_cds	OPHN1	CDS	BP_disruption	86	30	0.000164722
PRAD_MET	chrX_4	chrX	66943294	68519482	1576188	432	325	55	13.6973	0.0012127	2.52e-06	4.74e-05	gene_cds	PJA1	CDS	SV_overlap	43	18	0.00295503
PRAD_MET	chrX_4	chrX	66943294	68519482	1576188	432	325	55	13.6973	0.0012127	2.52e-06	4.74e-05	EH38E2756959	AR	Enhancer	SV_overlap	118	38	0.461317	*

## Sheet: Supp Data 8
cancer_type	donors	type
GBM	29	Donors w/ SVs + Expr.
LGG	17	Donors w/ SVs + Expr.
BRCA	89	Donors w/ SVs + Expr.
COAD	41	Donors w/ SVs + Expr.
RECA	38	Donors w/ SVs + Expr.
LIRI	218	Donors w/ SVs + Expr.
LUAD	36	Donors w/ SVs + Expr.
LUSC	48	Donors w/ SVs + Expr.
MALY	47	Donors w/ SVs + Expr.
OV	20	Donors w/ SVs + Expr.
PACA	123	Donors w/ SVs + Expr.
PAEN	23	Donors w/ SVs + Expr.
PRAD	18	Donors w/ SVs + Expr.
PRAD	18	Donors w/ SVs + Expr.
SKCM	36	Donors w/ SVs + Expr.
UCEC	47	Donors w/ SVs + Expr.
GBM	40	Donors w/ SVs
LGG	17	Donors w/ SVs
BRCA	209	Donors w/ SVs
COAD	42	Donors w/ SVs
RECA	54	Donors w/ SVs
LIRI	246	Donors w/ SVs
LUAD	36	Donors w/ SVs
LUSC	48	Donors w/ SVs
MALY	99	Donors w/ SVs
OV	112	Donors w/ SVs
PACA	235	Donors w/ SVs
PAEN	70	Donors w/ SVs
PRAD	165	Donors w/ SVs
PRAD	165	Donors w/ SVs
SKCM	37	Donors w/ SVs
UCEC	47	Donors w/ SVs

## Sheet: Supp Data 9
chrom	peak.start	peak.end	peak.ID	range_length	# BP	# sample	# SV	SSRs	SSRs.pvalue	SSRs.qvalue.BH	cancer_type
chr14	99249895	99312542	chr14_4	62647	36	1	30	36	7.87254e-06	0.000231012	GBM
chr19	42946193	43648468	chr19_3	702275	33	2	28	16.5	0.0180163	0.100891	GBM
chr10	72697057	73194125	chr10_4	497068	36	1	22	36	0	0	COAD
chr21	37293333	40916255	chr21_4	3622922	109	2	104	54.5	1.44271e-06	8.9448e-06	KIRC
chr11	70461726	71136301	chr11_2	674575	24	1	23	24	0.012512	0.0484842	RECA
chr21	23193571	24609827	chr21_2	1416256	61	1	59	61	1.85782e-07	1.43981e-06	KIRC
chr21	28682769	30966983	chr21_3	2284214	85	1	84	85	8.11264e-11	2.51492e-09	KIRC
chr11	120401264	124922178	chr11_3	4520914	78	6	65	13	0.00182778	0.0371648	MALY
chr12	17028592	17214742	chr12_1	186150	55	2	45	27.5	1.12452e-08	6.85955e-07	MALY
chr13	68584969	73403497	chr13_2	4818528	129	6	82	21.5	1.94622e-06	5.93596e-05	MALY
chr5	106182719	109057841	chr5_3	2875122	174	11	106	15.8182	0	0	PACA
chr21	18548554	18590477	chr21_1	41923	34	2	33	17	0.0235228	0.223467	SKCM

[truncated: 2 more sheets: Supp Data 10, Supp Data 11]
