# Supplementary material for: Modeling tissue-specific breakpoint proximity of structural variations from whole-genomes to identify cancer drivers
Source: Nat Commun. 2022 Sep 26;13:5640. doi: 10.1038/s41467-022-32945-2 (PMC9512825; doi:10.1038/s41467-022-32945-2)
Supplement: Supplementary file 6 — Source Data file [file 41467_2022_32945_MOESM6_ESM.zip]

Archive with 5 entries (4 files):
- Source Data /
- Source Data /Source_Figure S9_S10_S11.txt
- __MACOSX/Source Data /._Source_Figure S9_S10_S11.txt
- Source Data /Source_Figure_2_4_6_S4_S5_S6_S8.xlsx
- __MACOSX/Source Data /._Source_Figure_2_4_6_S4_S5_S6_S8.xlsx
