# Supplementary material for: Modeling tissue-specific breakpoint proximity of structural variations from whole-genomes to identify cancer drivers
Source: Nat Commun. 2022 Sep 26;13:5640. doi: 10.1038/s41467-022-32945-2 (PMC9512825; doi:10.1038/s41467-022-32945-2)
Supplement: Supplementary file 6 — Source Data file [file 41467_2022_32945_MOESM6_ESM.zip › Source Data /Source_Figure_2_4_6_S4_S5_S6_S8.xlsx]

## Sheet: Figure 2a
cancer	covariate	dev.expl
bone	FS	0.0101828
bone	ChromMark	0.00243361
bone	repClass	0.00149833
bone	LAD	0.000222693
bone	RT	0.00807868
bone	GC	0.0031757
bone	TAD-recurrence	0.0451995
bone	TAD-boundary-recurrence	0.0186579
bone	Gene-density	0.0282785
bone	Full_model_1	0.191325
bone	Full_model_2	0.295987
brain	FS	3.2418e-06
brain	ChromMark	0.00560792
brain	LAD	0.000139106
brain	RT	0.0309906
brain	GC	0.00216654
brain	TAD-recurrence	0.0749713
brain	TAD_B-recurrence	0.0269155
brain	Gene-density	0.0631325
brain	repClass-2nd	0.00245151
brain	Full_model_1-2nd	0.227726
brain	Full_model_2-2nd	0.361961
breast	FS	0.00452062
breast	ChromMark	0.0116666
breast	LAD	0.0138736
breast	RT	0.0740258
breast	GC	0.0151243
breast	TAD-recurrence	0.0400818
breast	TAD_B-recurrence	0.00607272
breast	Gene-density	0.0710854
breast	repClass-2nd	0.00545783
breast	Full_model_1-2nd	0.138103
breast	Full_model_2-2nd	0.187815
colon	FS	0.000106555
colon	ChromMark	0.0312071
colon	repClass	NA
colon	LAD	0.0430321
colon	RT	0.0992539
colon	GC	0.00426899
colon	TAD-recurrence	0.0934208
colon	TAD-boundary-recurrence	0.0324868
colon	Gene-density	0.0711985
colon	Full_model_1	0.287165
colon	Full_model_2	0.365185
esophagus	FS	0.000340095
esophagus	ChromMark	0.00327338
esophagus	LAD	0.00339673
esophagus	RT	0.051173
esophagus	GC	0.00552045
esophagus	TAD-recurrence	0.0842564
esophagus	TAD_B-recurrence	0.012589
esophagus	Gene-density	0.0826093
esophagus	repClass-2nd	0.00483244
esophagus	Full_model_1-2nd	0.242081
esophagus	Full_model_2-2nd	0.36196
kidney	FS	0.0578866
kidney	ChromMark	0.0456881
kidney	repClass	NA
kidney	LAD	0.00203914
kidney	RT	0.0530954
kidney	GC	0.00072135
kidney	TAD-recurrence	0.0158445
kidney	TAD-boundary-recurrence	0.0140122
kidney	Gene-density	0.0170188
kidney	Full_model_1	0.17655
kidney	Full_model_2	0.237773
liver	FS	0.00681863
liver	ChromMark	0.00204629
liver	repClass	NA
liver	LAD	0.000421147
liver	RT	0.0223638
liver	GC	0.00416554
liver	TAD-recurrence	0.00583532
liver	TAD-boundary-recurrence	0.0107881
liver	Gene-density	0.023221
liver	Full_model_1	0.0693759
liver	Full_model_2	0.118663
lung	FS	0.00850958
lung	ChromMark	0.000788959
lung	LAD	1.89366e-08
lung	RT	0.01057
lung	GC	0.000235324
lung	TAD-recurrence	0.0196419
lung	TAD_B-recurrence	0.00291696
lung	Gene-density	0.00837913
lung	repClass-2nd	NA
lung	Full_model_1-2nd	0.0620927
lung	Full_model_2-2nd	0.102861
lymph-nodes	FS	0.00336422
lymph-nodes	ChromMark	0.120087
lymph-nodes	LAD	1.69104e-05
lymph-nodes	RT	0.114367
lymph-nodes	GC	0.132876
lymph-nodes	TAD-recurrence	0.18326
lymph-nodes	TAD_B-recurrence	0.203234
lymph-nodes	Gene-density	0.0678673
lymph-nodes	repClass-2nd	0.0727085
lymph-nodes	Full_model_1-2nd	0.502874
lymph-nodes	Full_model_2-2nd	0.571456
ovary	FS	0.0120546
ovary	ChromMark	0.0200106
ovary	LAD	0.0139882
ovary	RT	0.0921299
ovary	GC	0.0235057
ovary	TAD-recurrence	0.0252328
ovary	TAD_B-recurrence	0.00789478
ovary	Gene-density	0.132974
ovary	repClass-2nd	0.0110021
ovary	Full_model_1-2nd	0.179748
ovary	Full_model_2-2nd	0.231701
pancreas	FS	0.000296082
pancreas	ChromMark	0.000598204
pancreas	LAD	0.000949942
pancreas	RT	0.00805515
pancreas	GC	0.00126256
pancreas	TAD-recurrence	0.0169146
pancreas	TAD_B-recurrence	0.00599418
pancreas	Gene-density	0.0150342
pancreas	repClass-2nd	0.00183765
pancreas	Full_model_1-2nd	0.0687
pancreas	Full_model_2-2nd	0.120917
prostate_MET	FS	0.00245677
prostate_MET	ChromMark	0.011712
prostate_MET	repClass	0.00180139
prostate_MET	LAD	0.00305351
prostate_MET	RT	0.0140818
prostate_MET	GC	0.00167862
prostate_MET	TAD-recurrence	0.0158074
prostate_MET	TAD-boundary-recurrence	0.0148991
prostate_MET	Gene-density	0.0192545
prostate_MET	Full_model_1	0.111647
prostate_MET	Full_model_2	0.294435
prostate_PRI	FS	0.000131393
prostate_PRI	ChromMark	0.0580958
prostate_PRI	repClass	0.0197307
prostate_PRI	LAD	4.34067e-05
prostate_PRI	RT	0.03698
prostate_PRI	GC	0.0012184
prostate_PRI	TAD-recurrence	0.0130964
prostate_PRI	TAD-boundary-recurrence	0.0258129
prostate_PRI	Gene-density	0.0258799
prostate_PRI	Full_model_1	0.1773
prostate_PRI	Full_model_2	0.248896
skin	FS	0.000915345
skin	ChromMark	0.00792782
skin	LAD	0.00401135
skin	RT	0.0185626
skin	GC	0.00549829
skin	TAD-recurrence	0.0187561
skin	TAD_B-recurrence	0.00893233
skin	Gene-density	0.0169872
skin	repClass-2nd	0.00143873
skin	Full_model_1-2nd	0.0746916
skin	Full_model_2-2nd	0.149744
stomach	FS	0.00227686
stomach	ChromMark	0.00296647
stomach	repClass	NA
stomach	LAD	0.000669935
stomach	RT	0.053029
stomach	GC	0.00600866
stomach	TAD-recurrence	0.065998
stomach	TAD-boundary-recurrence	0.00871176
stomach	Gene-density	0.0315043
stomach	Full_model_1	0.183244
stomach	Full_model_2	0.299192
uterus	FS	0.0117111
uterus	ChromMark	0.0693255
uterus	LAD	0.0208971
uterus	RT	0.20026
uterus	GC	0.0373741
uterus	TAD-recurrence	0.0456273
uterus	TAD_B-recurrence	0.0118695
uterus	Gene-density	0.218769
uterus	repClass-2nd	0.0141425
uterus	Full_model_1-2nd	0.28738
uterus	Full_model_2-2nd	0.347151

## Sheet: Fgure 2b
cancer's GAM	cancer's covariates	correlation
bone	bone	0.551933
bone	brain	0.268836
bone	breast	0.0329818
bone	colon	-0.0791541
bone	esophagus	-0.00257583
bone	kidney	-0.0137136
bone	liver	0.00757198
bone	lung	0.0261397
bone	lymph-nodes	0.106523
bone	ovary	0.0281819
bone	pancreas	0.0413679
bone	prostate-MET	0.00183712
bone	prostate-PRI	-0.0131305
bone	skin	0.0259186
bone	stomach	0.034766
bone	uterus	-0.0180616
brain	bone	0.166302
brain	brain	0.624644
brain	breast	-0.0628273
brain	colon	0.0435344
brain	esophagus	-0.0192883
brain	kidney	0.0716328
brain	liver	-0.0129614
brain	lung	-0.0182756
brain	lymph-nodes	0.00700956
brain	ovary	-0.0178699
brain	pancreas	0.0422761
brain	prostate-MET	-0.0717887
brain	prostate-PRI	-0.0991983
brain	skin	-0.0343961
brain	stomach	-0.0227402
brain	uterus	-0.142314
breast	bone	0.040097
breast	brain	-0.164167
breast	breast	0.434803
breast	colon	-0.041088
breast	esophagus	0.194863
breast	kidney	-0.081471
breast	liver	0.120585
breast	lung	0.0335089
breast	lymph-nodes	5.30893e-05
breast	ovary	0.264823
breast	pancreas	0.0864458
breast	prostate-MET	0.0685303
breast	prostate-PRI	0.00470312
breast	skin	0.202289
breast	stomach	0.227868
breast	uterus	0.365423
colon	bone	-0.0909729
colon	brain	0.0485025
colon	breast	-0.0556644
colon	colon	0.61318
colon	esophagus	0.299936
colon	kidney	0.00446911
colon	liver	-0.0172831
colon	lung	0.00133766
colon	lymph-nodes	-0.103486
colon	ovary	-0.0469563
colon	pancreas	0.103525
colon	prostate-MET	0.015708
colon	prostate-PRI	-0.0131042
colon	skin	0.000613924
colon	stomach	0.237092
colon	uterus	-0.0308831
esophagus	bone	-0.0384292
esophagus	brain	-0.10668
esophagus	breast	0.184927
esophagus	colon	0.381343
esophagus	esophagus	0.607252
esophagus	kidney	-0.0315269
esophagus	liver	0.0650097
esophagus	lung	0.0282312
esophagus	lymph-nodes	-0.0141985
esophagus	ovary	0.149243
esophagus	pancreas	0.188205
esophagus	prostate-MET	3.61594e-05
esophagus	prostate-PRI	0.012515
esophagus	skin	0.0665273
esophagus	stomach	0.438116
esophagus	uterus	0.223233
kidney	bone	-0.0217643
kidney	brain	-0.0892449
kidney	breast	-0.0714924
kidney	colon	0.00537127
kidney	esophagus	-0.0872934
kidney	kidney	0.505316
kidney	liver	-0.0553724
kidney	lung	-0.00419309
kidney	lymph-nodes	0.0401551
kidney	ovary	-0.178401
kidney	pancreas	-0.0338774
kidney	prostate-MET	0.0440652
kidney	prostate-PRI	0.0768864
kidney	skin	-0.00738955
kidney	stomach	-0.152261
kidney	uterus	-0.238556
liver	bone	-0.019891
liver	brain	0.0243116
liver	breast	0.156098
liver	colon	0.0636529
liver	esophagus	0.124718
liver	kidney	-0.0490743
liver	liver	0.347706
liver	lung	0.0875529
liver	lymph-nodes	-0.0731919
liver	ovary	0.201808
liver	pancreas	0.0847288
liver	prostate-MET	0.0817057
liver	prostate-PRI	-0.0502754
liver	skin	0.118539
liver	stomach	0.10151
liver	uterus	0.36042
lung	bone	0.00753186
lung	brain	-0.138799
lung	breast	0.0443191
lung	colon	0.0376135
lung	esophagus	0.00981139
lung	kidney	-0.0552833
lung	liver	0.0830496
lung	lung	0.321226
lung	lymph-nodes	0.0788546
lung	ovary	0.147866
lung	pancreas	0.0438067
lung	prostate-MET	-0.0138893
lung	prostate-PRI	-0.00459742
lung	skin	0.101434
lung	stomach	0.00851927
lung	uterus	0.103204
lymph-nodes	bone	-0.0419246
lymph-nodes	brain	-0.0238622
lymph-nodes	breast	-0.0416478
lymph-nodes	colon	-0.0405145
lymph-nodes	esophagus	0.0291149
lymph-nodes	kidney	0.034057
lymph-nodes	liver	-0.00740239
lymph-nodes	lung	0.0345724
lymph-nodes	lymph-nodes	0.78411
lymph-nodes	ovary	-0.00861456
lymph-nodes	pancreas	0.0238346
lymph-nodes	prostate-MET	0.00150123
lymph-nodes	prostate-PRI	0.0107125
lymph-nodes	skin	-0.0382083
lymph-nodes	stomach	0.00398338
lymph-nodes	uterus	-0.0151879
ovary	bone	-0.00828671
ovary	brain	0.0346813
ovary	breast	0.241824
ovary	colon	-0.0208351
ovary	esophagus	0.102244
ovary	kidney	-0.249125
ovary	liver	0.122712
ovary	lung	0.0689343
ovary	lymph-nodes	-0.00973002
ovary	ovary	0.48332
ovary	pancreas	0.0906303
ovary	prostate-MET	-0.0181295
ovary	prostate-PRI	-0.0818748
ovary	skin	0.0885161
ovary	stomach	0.149529
ovary	uterus	0.436171
pancreas	bone	0.010846
pancreas	brain	0.0229203
pancreas	breast	0.101807
pancreas	colon	0.239957
pancreas	esophagus	0.305939
pancreas	kidney	-0.0219462
pancreas	liver	0.0506898
pancreas	lung	0.0234328
pancreas	lymph-nodes	0.0373956
pancreas	ovary	0.13407
pancreas	pancreas	0.34455
pancreas	prostate-MET	-0.00856481
pancreas	prostate-PRI	-0.0131311
pancreas	skin	0.00882416
pancreas	stomach	0.233959
pancreas	uterus	0.0937989
prostate-MET	bone	-0.0436237
prostate-MET	brain	-0.0478817
prostate-MET	breast	0.0565992
prostate-MET	colon	0.0265471
prostate-MET	esophagus	0.05615
prostate-MET	kidney	0.0233004
prostate-MET	liver	0.0467828
prostate-MET	lung	-0.0108174
prostate-MET	lymph-nodes	0.111523
prostate-MET	ovary	0.000255871
prostate-MET	pancreas	-0.0106851
prostate-MET	prostate-MET	0.554581
prostate-MET	prostate-PRI	0.187376
prostate-MET	skin	0.0624566
prostate-MET	stomach	0.0399701
prostate-MET	uterus	0.143438
prostate-PRI	bone	-0.0927863
prostate-PRI	brain	0.0123794
prostate-PRI	breast	-0.0522703
prostate-PRI	colon	0.0751112
prostate-PRI	esophagus	0.00690622
prostate-PRI	kidney	-0.0174769
prostate-PRI	liver	-0.0401202
prostate-PRI	lung	0.0262187
prostate-PRI	lymph-nodes	0.046579
prostate-PRI	ovary	-0.0764091
prostate-PRI	pancreas	-0.00716374
prostate-PRI	prostate-MET	0.0802918
prostate-PRI	prostate-PRI	0.524841
prostate-PRI	skin	0.0194216
prostate-PRI	stomach	0.0074501
prostate-PRI	uterus	-0.115958
skin	bone	0.0612356
skin	brain	-0.0803483
skin	breast	0.174098
skin	colon	0.058977
skin	esophagus	0.050526
skin	kidney	-0.0568223
skin	liver	0.0858854
skin	lung	0.0753388
skin	lymph-nodes	-0.0190486
skin	ovary	0.110391
skin	pancreas	0.0153794
skin	prostate-MET	0.0605448
skin	prostate-PRI	0.00470889
skin	skin	0.390706
skin	stomach	0.107394
skin	uterus	0.181708
stomach	bone	0.055069
stomach	brain	0.00628272
stomach	breast	0.19812
stomach	colon	0.327262
stomach	esophagus	0.503391
stomach	kidney	-0.146966
stomach	liver	0.0699261
stomach	lung	-0.011974
stomach	lymph-nodes	-0.0618373
stomach	ovary	0.151907
stomach	pancreas	0.154084
stomach	prostate-MET	0.0334656
stomach	prostate-PRI	0.0102122
stomach	skin	0.0892573
stomach	stomach	0.552568
stomach	uterus	0.243416
uterus	bone	-0.0314802
uterus	brain	-0.0605963
uterus	breast	0.23846
uterus	colon	0.00205576
uterus	esophagus	0.117499
uterus	kidney	-0.221744
uterus	liver	0.164743
uterus	lung	0.0528827
uterus	lymph-nodes	-0.0442175
uterus	ovary	0.353159
uterus	pancreas	0.0794369
uterus	prostate-MET	0.0550053
uterus	prostate-PRI	-0.0651338
uterus	skin	0.115578
uterus	stomach	0.158665
uterus	uterus	0.594677

## Sheet: Figure 2cd
covariate	cancer_type	p.value
FS1	bone	2.22215e-43
LAD.factor1	bone	1.34968e-18
repClassSINE	bone	0.386403
repClassLINE	bone	0.0258203
repClassLTR	bone	1.54111e-05
repClassLow_complexity	bone	0.316986
repClassSimple_repeat	bone	0.672513
repClasssnRNA	bone	0.00374416
repClassDNA	bone	0.00471692
repClassrRNA	bone	0.747268
repClassUnknown	bone	0.571173
repClassOther	bone	0.956068
repClasssrpRNA	bone	0.0100423
repClassSatellite	bone	0.284659
repClasstRNA	bone	0.260857
repClassRC	bone	0.319212
repClassscRNA	bone	0.815023
repClassRNA	bone	0.309962
ChromMark14_ReprPCWk	bone	0.00012917
ChromMark13_ReprPC	bone	0.0263999
ChromMark12_EnhBiv	bone	0.0192446
ChromMark11_BivFlnk	bone	0.129512
ChromMark10_TssBiv	bone	0.920761
ChromMark9_Het	bone	0.132251
ChromMark8_ZNF/Rpts	bone	0.429663
ChromMark7_Enh	bone	0.969871
ChromMark6_EnhG	bone	0.892345
ChromMark5_TxWk	bone	1.06732e-05
ChromMark4_Tx	bone	7.22133e-05
ChromMark3_TxFlnk	bone	0.706834
ChromMark2_TssAFlnk	bone	0.0799559
ChromMark1_TssA	bone	0.00174554
s(RT.mean):LAD.factor0	bone	5.07065e-05
s(RT.mean):LAD.factor1	bone	1.46516e-33
s(GC):LAD.factor0	bone	2.4205e-18
s(GC):LAD.factor1	bone	1.39947e-05
s(BP.TAD.recurrence):LAD.factor0	bone	9.09643e-271
s(BP.TAD.recurrence):LAD.factor1	bone	1.94764e-269
s(BP.TAD_boundary.recurrence):LAD.factor0	bone	1.73104e-84
s(BP.TAD_boundary.recurrence):LAD.factor1	bone	2.48231e-121
s(Gene.density):LAD.factor0	bone	3.27012e-295
s(Gene.density):LAD.factor1	bone	1.45821e-247
te(Gene.density,RT.mean):TAD_segment.classQuiescent/Het	bone	2.96444e-73
te(Gene.density,RT.mean):TAD_segment.classRepr/Low-Active	bone	3.17914e-155
te(Gene.density,RT.mean):TAD_segment.classActive	bone	2.87425e-175
te(Gene.density,BP.TAD.recurrence):TAD_segment.classQuiescent/Het	bone	0
te(Gene.density,BP.TAD.recurrence):TAD_segment.classRepr/Low-Active	bone	4.28295e-207
te(Gene.density,BP.TAD.recurrence):TAD_segment.classActive	bone	1.38477e-255
te(RT.mean,TAD.recurrence):TAD_segment.classQuiescent/Het	bone	0
te(RT.mean,TAD.recurrence):TAD_segment.classRepr/Low-Active	bone	2.45265e-196
te(RT.mean,TAD.recurrence):TAD_segment.classActive	bone	1.32873e-235
FS1	brain	0.48406
LAD.factor1	brain	0.000214391
repClassLTR	brain	0.649465
repClassLINE	brain	0.622625
repClassSINE	brain	0.267068
repClassLow_complexity	brain	0.867731
repClassSimple_repeat	brain	0.197256
repClassDNA	brain	0.0697983
repClasssnRNA	brain	0.0920743
repClassUnknown	brain	0.695769
repClasssrpRNA	brain	0.513794
repClassSatellite	brain	0.000127339
repClassOther	brain	0.643457
repClassscRNA	brain	0.00192081
repClassRNA	brain	0.515715
repClassRC	brain	0.383156
repClasstRNA	brain	0.579901
repClassrRNA	brain	0.751774
ChromMark14_ReprPCWk	brain	0.104279
ChromMark13_ReprPC	brain	0.419574
ChromMark12_EnhBiv	brain	0.268405
ChromMark11_BivFlnk	brain	0.876476
ChromMark10_TssBiv	brain	0.0138608
ChromMark9_Het	brain	0.0479823
ChromMark8_ZNF/Rpts	brain	0.396496
ChromMark7_Enh	brain	0.158403
ChromMark6_EnhG	brain	0.25856
ChromMark5_TxWk	brain	0.182677
ChromMark4_Tx	brain	0.284651
ChromMark3_TxFlnk	brain	0.574672
ChromMark2_TssAFlnk	brain	0.41657
ChromMark1_TssA	brain	0.87144
s(RT.mean):LAD.factor0	brain	3.08311e-09
s(RT.mean):LAD.factor1	brain	4.26455e-35
s(GC):LAD.factor0	brain	0.711319
s(GC):LAD.factor1	brain	4.48022e-06
s(BP.TAD.recurrence):LAD.factor0	brain	6.57752e-54
s(BP.TAD.recurrence):LAD.factor1	brain	2.03516e-44
s(BP.TAD_boundary.recurrence):LAD.factor0	brain	1.96265e-17
s(BP.TAD_boundary.recurrence):LAD.factor1	brain	9.14556e-39
s(Gene.density):LAD.factor0	brain	8.46357e-39
s(Gene.density):LAD.factor1	brain	0.00048767
te(Gene.density,RT.mean):TAD_segment.classQuiescent/Het	brain	2.39725e-64
te(Gene.density,RT.mean):TAD_segment.classRepr/Low-Active	brain	0.134576
te(Gene.density,RT.mean):TAD_segment.classActive	brain	3.68604e-17
te(Gene.density,BP.TAD.recurrence):TAD_segment.classQuiescent/Het	brain	2.75511e-53
te(Gene.density,BP.TAD.recurrence):TAD_segment.classRepr/Low-Active	brain	3.72619e-07
te(Gene.density,BP.TAD.recurrence):TAD_segment.classActive	brain	1.181e-23
te(RT.mean,TAD.recurrence):TAD_segment.classQuiescent/Het	brain	1.51545e-180
te(RT.mean,TAD.recurrence):TAD_segment.classRepr/Low-Active	brain	2.4431e-21
te(RT.mean,TAD.recurrence):TAD_segment.classActive	brain	2.67969e-139
FS1	breast	1.97892e-233
LAD.factor1	breast	3.31698e-08
repClassSimple_repeat	breast	0.823022
repClassSINE	breast	5.57676e-05
repClassLINE	breast	0.000950263
repClassLTR	breast	0.0267151
repClassLow_complexity	breast	0.114057
repClassDNA	breast	0.43047
repClasssnRNA	breast	0.364955
repClassOther	breast	0.00840124
repClasssrpRNA	breast	0.406721
repClassRC	breast	0.969933
repClassrRNA	breast	0.104631
repClassUnknown	breast	0.0799136
repClassSatellite	breast	1.36515e-13
repClassRNA	breast	0.326193
repClasstRNA	breast	0.276966
repClassscRNA	breast	0.462667
ChromMark14_ReprPCWk	breast	0.000613228
ChromMark13_ReprPC	breast	0.163401
ChromMark12_EnhBiv	breast	0.100921
ChromMark11_BivFlnk	breast	0.538765
ChromMark10_TssBiv	breast	0.568418
ChromMark9_Het	breast	1.38651e-05
ChromMark8_ZNF/Rpts	breast	0.0140431
ChromMark7_Enh	breast	0.19106
ChromMark6_EnhG	breast	0.597907
ChromMark5_TxWk	breast	0.0362281
ChromMark4_Tx	breast	1.37121e-06
ChromMark3_TxFlnk	breast	0.857163
ChromMark2_TssAFlnk	breast	0.70793
ChromMark1_TssA	breast	0.0155418
s(RT.mean):LAD.factor0	breast	1.08743e-23
s(RT.mean):LAD.factor1	breast	4.80927e-15
s(GC):LAD.factor0	breast	9.49641e-14
s(GC):LAD.factor1	breast	5.81678e-05
s(BP.TAD.recurrence):LAD.factor0	breast	5.44119e-140
s(BP.TAD.recurrence):LAD.factor1	breast	2.2295e-72
s(BP.TAD_boundary.recurrence):LAD.factor0	breast	1.72951e-153
s(BP.TAD_boundary.recurrence):LAD.factor1	breast	5.50244e-61
s(Gene.density):LAD.factor0	breast	1.53254e-149
s(Gene.density):LAD.factor1	breast	2.20754e-111
te(Gene.density,RT.mean):TAD_segment.classQuiescent/Het	breast	5.32661e-121
te(Gene.density,RT.mean):TAD_segment.classRepr/Low-Active	breast	1.25354e-09
te(Gene.density,RT.mean):TAD_segment.classActive	breast	1.56854e-48
te(Gene.density,BP.TAD.recurrence):TAD_segment.classQuiescent/Het	breast	4.91519e-113
te(Gene.density,BP.TAD.recurrence):TAD_segment.classRepr/Low-Active	breast	2.62793e-177
te(Gene.density,BP.TAD.recurrence):TAD_segment.classActive	breast	3.57843e-239
te(RT.mean,TAD.recurrence):TAD_segment.classQuiescent/Het	breast	1.83111e-237
te(RT.mean,TAD.recurrence):TAD_segment.classRepr/Low-Active	breast	1.02671e-78
te(RT.mean,TAD.recurrence):TAD_segment.classActive	breast	1.16962e-119
FS1	colon	0.549376
LAD.factor1	colon	2.759e-23
repClassSINE	colon	0.396067
repClassLINE	colon	0.00195246
repClassLTR	colon	0.0584648
repClassDNA	colon	0.426435
repClasssnRNA	colon	0.151792
repClassOther	colon	0.0847174
repClassSimple_repeat	colon	0.218268
repClassUnknown	colon	0.508423
repClassrRNA	colon	0.869973
repClassLow_complexity	colon	0.667719
repClassSatellite	colon	8.81952e-07
repClassscRNA	colon	0.00205536
ChromMark14_ReprPCWk	colon	0.162625
ChromMark13_ReprPC	colon	0.41069
ChromMark12_EnhBiv	colon	0.37972
ChromMark11_BivFlnk	colon	0.172755
ChromMark10_TssBiv	colon	0.672248
ChromMark9_Het	colon	0.010152
ChromMark8_ZNF/Rpts	colon	1.74523e-07
ChromMark7_Enh	colon	0.0408459
ChromMark6_EnhG	colon	0.208823
ChromMark5_TxWk	colon	0.303742
ChromMark4_Tx	colon	0.392124
ChromMark3_TxFlnk	colon	0.274396
ChromMark2_TssAFlnk	colon	0.787848
ChromMark1_TssA	colon	0.746101
s(RT.mean):LAD.factor0	colon	0.00557495
s(RT.mean):LAD.factor1	colon	4.50539e-17
s(GC):LAD.factor0	colon	0.0899022
s(GC):LAD.factor1	colon	0.000474146
s(BP.TAD.recurrence):LAD.factor0	colon	3.3767e-10
s(BP.TAD.recurrence):LAD.factor1	colon	3.57253e-123
s(BP.TAD_boundary.recurrence):LAD.factor0	colon	1.61123e-12
s(BP.TAD_boundary.recurrence):LAD.factor1	colon	2.70785e-33
s(Gene.density):LAD.factor0	colon	0.00195209
s(Gene.density):LAD.factor1	colon	1.89755e-05
te(Gene.density,RT.mean):TAD_segment.classQuiescent/Het	colon	5.6346e-05
te(Gene.density,RT.mean):TAD_segment.classRepr/Low-Active	colon	0.0928048
te(Gene.density,RT.mean):TAD_segment.classActive	colon	0.000594123
te(Gene.density,BP.TAD.recurrence):TAD_segment.classQuiescent/Het	colon	4.138e-37
te(Gene.density,BP.TAD.recurrence):TAD_segment.classRepr/Low-Active	colon	0.184457
te(Gene.density,BP.TAD.recurrence):TAD_segment.classActive	colon	1.70744e-05
te(RT.mean,TAD.recurrence):TAD_segment.classQuiescent/Het	colon	5.85873e-131
te(RT.mean,TAD.recurrence):TAD_segment.classRepr/Low-Active	colon	0.999405
te(RT.mean,TAD.recurrence):TAD_segment.classActive	colon	5.87759e-12
FS1	esophagus	0.110896
LAD.factor1	esophagus	5.46232e-08
repClassLTR	esophagus	2.84084e-07
repClassSINE	esophagus	0.0398645
repClassLINE	esophagus	1.40792e-11
repClassDNA	esophagus	0.679601
repClassSimple_repeat	esophagus	0.625186
repClassLow_complexity	esophagus	0.351977
repClassOther	esophagus	0.992573
repClassRNA	esophagus	0.0533647
repClassUnknown	esophagus	0.261366
repClassrRNA	esophagus	0.590647
repClassSatellite	esophagus	0.0584999
repClasstRNA	esophagus	0.840777
repClasssnRNA	esophagus	0.214091
repClassRC	esophagus	0.929398
repClassscRNA	esophagus	0.165154
repClasssrpRNA	esophagus	0.471867
ChromMark14_ReprPCWk	esophagus	0.0989791
ChromMark13_ReprPC	esophagus	0.193234
ChromMark12_EnhBiv	esophagus	0.600425
ChromMark11_BivFlnk	esophagus	0.417511
ChromMark10_TssBiv	esophagus	0.302369
ChromMark9_Het	esophagus	0.0789627
ChromMark8_ZNF/Rpts	esophagus	0.00931926
ChromMark7_Enh	esophagus	0.140264
ChromMark6_EnhG	esophagus	0.0761061
ChromMark5_TxWk	esophagus	7.53019e-07
ChromMark4_Tx	esophagus	0.0135815
ChromMark3_TxFlnk	esophagus	0.683919
ChromMark2_TssAFlnk	esophagus	0.0333809
ChromMark1_TssA	esophagus	0.0915321
s(RT.mean):LAD.factor0	esophagus	1.76499e-18
s(RT.mean):LAD.factor1	esophagus	1.34018e-26
s(GC):LAD.factor0	esophagus	0.0109146
s(GC):LAD.factor1	esophagus	4.5042e-11
s(BP.TAD.recurrence):LAD.factor0	esophagus	1.46305e-18
s(BP.TAD.recurrence):LAD.factor1	esophagus	2.485e-232
s(BP.TAD_boundary.recurrence):LAD.factor0	esophagus	1.0633e-34
s(BP.TAD_boundary.recurrence):LAD.factor1	esophagus	1.47271e-84
s(Gene.density):LAD.factor0	esophagus	2.28756e-68
s(Gene.density):LAD.factor1	esophagus	9.86244e-11
te(Gene.density,RT.mean):TAD_segment.classQuiescent/Het	esophagus	3.07177e-35
te(Gene.density,RT.mean):TAD_segment.classRepr/Low-Active	esophagus	1.36903e-37
te(Gene.density,RT.mean):TAD_segment.classActive	esophagus	1.12278e-32
te(Gene.density,BP.TAD.recurrence):TAD_segment.classQuiescent/Het	esophagus	3.51536e-46
te(Gene.density,BP.TAD.recurrence):TAD_segment.classRepr/Low-Active	esophagus	2.73652e-83
te(Gene.density,BP.TAD.recurrence):TAD_segment.classActive	esophagus	1.11398e-50
te(RT.mean,TAD.recurrence):TAD_segment.classQuiescent/Het	esophagus	0
te(RT.mean,TAD.recurrence):TAD_segment.classRepr/Low-Active	esophagus	3.19497e-48
te(RT.mean,TAD.recurrence):TAD_segment.classActive	esophagus	1.72493e-39
FS1	kidney	1.33102e-66
LAD.factor1	kidney	7.26706e-26
repClassSINE	kidney	0.148639
repClassLINE	kidney	0.230347
repClassLTR	kidney	0.0372724
repClassDNA	kidney	0.0736522
repClassSimple_repeat	kidney	0.878123
repClassLow_complexity	kidney	0.237117
repClassOther	kidney	0.648127
repClassSatellite	kidney	0.0111938
repClassUnknown	kidney	0.548062
repClasssnRNA	kidney	0.65453
repClassscRNA	kidney	0.441301
repClassRC	kidney	0.993856
ChromMark14_ReprPCWk	kidney	5.06615e-17
ChromMark13_ReprPC	kidney	0.000228335
ChromMark12_EnhBiv	kidney	0.83614
ChromMark11_BivFlnk	kidney	0.556438
ChromMark10_TssBiv	kidney	0.635141
ChromMark9_Het	kidney	4.09304e-05
ChromMark8_ZNF/Rpts	kidney	0.350575
ChromMark7_Enh	kidney	0.669117
ChromMark6_EnhG	kidney	0.130884
ChromMark5_TxWk	kidney	0.0798776
ChromMark4_Tx	kidney	0.973506
ChromMark3_TxFlnk	kidney	0.747274
ChromMark2_TssAFlnk	kidney	0.883086
ChromMark1_TssA	kidney	0.782653
s(RT.mean):LAD.factor0	kidney	1.45193e-07
s(RT.mean):LAD.factor1	kidney	3.92318e-08
s(GC):LAD.factor0	kidney	0.00262343
s(GC):LAD.factor1	kidney	0.704679
s(BP.TAD.recurrence):LAD.factor0	kidney	5.30504e-15
s(BP.TAD.recurrence):LAD.factor1	kidney	3.81948e-06
s(BP.TAD_boundary.recurrence):LAD.factor0	kidney	5.71713e-17
s(BP.TAD_boundary.recurrence):LAD.factor1	kidney	0.00166508
s(Gene.density):LAD.factor0	kidney	0.00210258
s(Gene.density):LAD.factor1	kidney	3.08266e-08
te(Gene.density,RT.mean):TAD_segment.classQuiescent/Het	kidney	0.000234019
te(Gene.density,RT.mean):TAD_segment.classRepr/Low-Active	kidney	0.423022
te(Gene.density,RT.mean):TAD_segment.classActive	kidney	0.00163783
te(Gene.density,BP.TAD.recurrence):TAD_segment.classQuiescent/Het	kidney	4.99572e-10
te(Gene.density,BP.TAD.recurrence):TAD_segment.classRepr/Low-Active	kidney	4.38511e-09
te(Gene.density,BP.TAD.recurrence):TAD_segment.classActive	kidney	3.62325e-10
te(RT.mean,TAD.recurrence):TAD_segment.classQuiescent/Het	kidney	2.20151e-49
te(RT.mean,TAD.recurrence):TAD_segment.classRepr/Low-Active	kidney	0.609593
te(RT.mean,TAD.recurrence):TAD_segment.classActive	kidney	4.45276e-14
FS1	liver	2.85147e-43
LAD.factor1	liver	7.72389e-17
repClassLINE	liver	0.855387
repClassSINE	liver	0.000142226
repClassLTR	liver	0.023953
repClassSimple_repeat	liver	0.490896
repClassLow_complexity	liver	0.859066
repClassDNA	liver	0.320479
repClassOther	liver	0.363923
repClassRC	liver	0.00231484
repClasssnRNA	liver	0.391434
repClassSatellite	liver	0.000132518
repClassUnknown	liver	0.797001
repClassscRNA	liver	0.587583
repClasssrpRNA	liver	0.390375
repClasstRNA	liver	0.677499
repClassRNA	liver	0.331927
repClassrRNA	liver	0.30717
ChromMark14_ReprPCWk	liver	0.0620434
ChromMark13_ReprPC	liver	0.875143
ChromMark12_EnhBiv	liver	0.0527552
ChromMark11_BivFlnk	liver	0.436981
ChromMark10_TssBiv	liver	0.629893
ChromMark9_Het	liver	0.0100528
ChromMark8_ZNF/Rpts	liver	0.277374
ChromMark7_Enh	liver	0.0470575
ChromMark6_EnhG	liver	0.901275
ChromMark5_TxWk	liver	1.04236e-08
ChromMark4_Tx	liver	0.0733057
ChromMark3_TxFlnk	liver	0.162384
ChromMark2_TssAFlnk	liver	0.0482187
ChromMark1_TssA	liver	0.0691708
s(RT.mean):LAD.factor0	liver	3.13345e-29
s(RT.mean):LAD.factor1	liver	2.39094e-13
s(GC):LAD.factor0	liver	0.0310066
s(GC):LAD.factor1	liver	0.0139031
s(BP.TAD.recurrence):LAD.factor0	liver	1.95575e-41
s(BP.TAD.recurrence):LAD.factor1	liver	0.00952134
s(BP.TAD_boundary.recurrence):LAD.factor0	liver	3.27818e-110
s(BP.TAD_boundary.recurrence):LAD.factor1	liver	8.94294e-07
s(Gene.density):LAD.factor0	liver	9.64065e-06
s(Gene.density):LAD.factor1	liver	0.000160269
te(Gene.density,RT.mean):TAD_segment.classQuiescent/Het	liver	6.62983e-27
te(Gene.density,RT.mean):TAD_segment.classRepr/Low-Active	liver	5.84825e-19
te(Gene.density,RT.mean):TAD_segment.classActive	liver	2.66354e-35
te(Gene.density,BP.TAD.recurrence):TAD_segment.classQuiescent/Het	liver	1.25565e-19
te(Gene.density,BP.TAD.recurrence):TAD_segment.classRepr/Low-Active	liver	1.96303e-20
te(Gene.density,BP.TAD.recurrence):TAD_segment.classActive	liver	3.08579e-58
te(RT.mean,TAD.recurrence):TAD_segment.classQuiescent/Het	liver	3.29346e-180
te(RT.mean,TAD.recurrence):TAD_segment.classRepr/Low-Active	liver	4.28901e-36
te(RT.mean,TAD.recurrence):TAD_segment.classActive	liver	2.61721e-98
FS1	lung	7.32197e-47
LAD.factor1	lung	0.288176
repClassSimple_repeat	lung	0.897498
repClassSINE	lung	0.770743
repClassLTR	lung	0.0157654
repClassLINE	lung	0.172326
repClassDNA	lung	0.224341
repClassLow_complexity	lung	0.235848
repClassRC	lung	0.304549
repClassOther	lung	0.794989
repClasstRNA	lung	0.608895
repClassSatellite	lung	2.38807e-06
repClassrRNA	lung	0.71493
repClassUnknown	lung	0.869554
repClasssrpRNA	lung	0.289831
repClasssnRNA	lung	0.615538
repClassRNA	lung	0.852386
ChromMark14_ReprPCWk	lung	0.00588107
ChromMark13_ReprPC	lung	0.766408
ChromMark12_EnhBiv	lung	0.221165
ChromMark11_BivFlnk	lung	0.046865
ChromMark10_TssBiv	lung	0.743435
ChromMark9_Het	lung	0.163338
ChromMark8_ZNF/Rpts	lung	0.53449
ChromMark7_Enh	lung	0.901611
ChromMark6_EnhG	lung	0.645195
ChromMark5_TxWk	lung	0.752102
ChromMark4_Tx	lung	0.905145
ChromMark3_TxFlnk	lung	0.798318
ChromMark2_TssAFlnk	lung	0.73841
ChromMark1_TssA	lung	0.197365
s(RT.mean):LAD.factor0	lung	0.0247211
s(RT.mean):LAD.factor1	lung	0.24479
s(GC):LAD.factor0	lung	0.0129819
s(GC):LAD.factor1	lung	0.0712453
s(BP.TAD.recurrence):LAD.factor0	lung	5.49811e-18
s(BP.TAD.recurrence):LAD.factor1	lung	9.27231e-51
s(BP.TAD_boundary.recurrence):LAD.factor0	lung	6.16127e-17
s(BP.TAD_boundary.recurrence):LAD.factor1	lung	1.03067e-09
s(Gene.density):LAD.factor0	lung	0.153669
s(Gene.density):LAD.factor1	lung	5.40329e-07
te(Gene.density,RT.mean):TAD_segment.classQuiescent/Het	lung	5.09047e-14
te(Gene.density,RT.mean):TAD_segment.classRepr/Low-Active	lung	0.993017
te(Gene.density,RT.mean):TAD_segment.classActive	lung	8.38383e-26
te(Gene.density,BP.TAD.recurrence):TAD_segment.classQuiescent/Het	lung	5.30294e-30
te(Gene.density,BP.TAD.recurrence):TAD_segment.classRepr/Low-Active	lung	0.00331509
te(Gene.density,BP.TAD.recurrence):TAD_segment.classActive	lung	5.82272e-12
te(RT.mean,TAD.recurrence):TAD_segment.classQuiescent/Het	lung	1.45106e-45
te(RT.mean,TAD.recurrence):TAD_segment.classRepr/Low-Active	lung	3.83013e-56
te(RT.mean,TAD.recurrence):TAD_segment.classActive	lung	1.22458e-08
FS1	lymph-nodes	1.41079e-58
LAD.factor1	lymph-nodes	5.72053e-05
repClassLINE	lymph-nodes	0.00210961
repClassSimple_repeat	lymph-nodes	0.0065548
repClassSINE	lymph-nodes	4.52902e-12
repClassLTR	lymph-nodes	1.00944e-07
repClassLow_complexity	lymph-nodes	0.898654
repClassDNA	lymph-nodes	0.127319
repClasssnRNA	lymph-nodes	0.103565
repClassUnknown	lymph-nodes	0.268594
repClassOther	lymph-nodes	0.131104
repClassSatellite	lymph-nodes	0.0126866
repClassRC	lymph-nodes	0.362021
repClassrRNA	lymph-nodes	0.797116
repClasssrpRNA	lymph-nodes	0.376614
ChromMark14_ReprPCWk	lymph-nodes	0.850298
ChromMark13_ReprPC	lymph-nodes	0.0712133
ChromMark12_EnhBiv	lymph-nodes	0.91984
ChromMark11_BivFlnk	lymph-nodes	0.257999
ChromMark10_TssBiv	lymph-nodes	0.864219
ChromMark9_Het	lymph-nodes	0.141842
ChromMark8_ZNF/Rpts	lymph-nodes	3.88986e-12
ChromMark7_Enh	lymph-nodes	1.63061e-10
ChromMark6_EnhG	lymph-nodes	0.195512
ChromMark5_TxWk	lymph-nodes	2.31326e-21
ChromMark4_Tx	lymph-nodes	6.31256e-16
ChromMark3_TxFlnk	lymph-nodes	7.97784e-38
ChromMark2_TssAFlnk	lymph-nodes	0.191539
ChromMark1_TssA	lymph-nodes	0.00180656
s(RT.mean):LAD.factor0	lymph-nodes	1.37284e-20
s(RT.mean):LAD.factor1	lymph-nodes	1.68349e-68
s(GC):LAD.factor0	lymph-nodes	4.46685e-49
s(GC):LAD.factor1	lymph-nodes	4.83819e-20
s(BP.TAD.recurrence):LAD.factor0	lymph-nodes	2.08267e-71
s(BP.TAD.recurrence):LAD.factor1	lymph-nodes	6.05787e-49
s(BP.TAD_boundary.recurrence):LAD.factor0	lymph-nodes	5.60469e-133
s(BP.TAD_boundary.recurrence):LAD.factor1	lymph-nodes	5.55924e-33
s(Gene.density):LAD.factor0	lymph-nodes	0.00789266
s(Gene.density):LAD.factor1	lymph-nodes	3.9436e-13
te(Gene.density,RT.mean):TAD_segment.classQuiescent/Het	lymph-nodes	0.0039866
te(Gene.density,RT.mean):TAD_segment.classRepr/Low-Active	lymph-nodes	0.160952
te(Gene.density,RT.mean):TAD_segment.classActive	lymph-nodes	0.000469423
te(Gene.density,BP.TAD.recurrence):TAD_segment.classQuiescent/Het	lymph-nodes	6.50365e-19
te(Gene.density,BP.TAD.recurrence):TAD_segment.classRepr/Low-Active	lymph-nodes	1.89196e-13
te(Gene.density,BP.TAD.recurrence):TAD_segment.classActive	lymph-nodes	7.15061e-05
te(RT.mean,TAD.recurrence):TAD_segment.classQuiescent/Het	lymph-nodes	2.4122e-186
te(RT.mean,TAD.recurrence):TAD_segment.classRepr/Low-Active	lymph-nodes	2.41274e-14
te(RT.mean,TAD.recurrence):TAD_segment.classActive	lymph-nodes	1.03059e-14
FS1	ovary	3.43381e-18
LAD.factor1	ovary	0.21693
repClassLINE	ovary	0.61477
repClassSINE	ovary	0.00149159
repClassLow_complexity	ovary	0.499423
repClassSimple_repeat	ovary	0.622613
repClassLTR	ovary	0.30358
repClassDNA	ovary	0.125561
repClassOther	ovary	0.118267
repClassUnknown	ovary	0.476067
repClassrRNA	ovary	0.672859
repClassSatellite	ovary	2.11888e-10
repClasssrpRNA	ovary	0.614334
repClassRNA	ovary	0.863536
repClassRC	ovary	0.202985
repClasstRNA	ovary	0.135586
repClasssnRNA	ovary	0.670892
repClassscRNA	ovary	0.556386
ChromMark14_ReprPCWk	ovary	1.10796e-15
ChromMark13_ReprPC	ovary	0.000106457
ChromMark12_EnhBiv	ovary	0.79942
ChromMark11_BivFlnk	ovary	0.291265
ChromMark10_TssBiv	ovary	0.64027
ChromMark9_Het	ovary	0.213378
ChromMark8_ZNF/Rpts	ovary	9.36323e-09
ChromMark7_Enh	ovary	0.486657
ChromMark6_EnhG	ovary	0.317729
ChromMark5_TxWk	ovary	0.574077
ChromMark4_Tx	ovary	0.424193
ChromMark3_TxFlnk	ovary	0.478779
ChromMark2_TssAFlnk	ovary	0.311388
ChromMark1_TssA	ovary	0.00982719
s(RT.mean):LAD.factor0	ovary	9.7369e-08
s(RT.mean):LAD.factor1	ovary	1.03067e-17
s(GC):LAD.factor0	ovary	0.00512161
s(GC):LAD.factor1	ovary	2.71259e-07
s(BP.TAD.recurrence):LAD.factor0	ovary	8.7244e-29
s(BP.TAD.recurrence):LAD.factor1	ovary	2.95879e-20
s(BP.TAD_boundary.recurrence):LAD.factor0	ovary	2.50544e-12
s(BP.TAD_boundary.recurrence):LAD.factor1	ovary	1.39272e-22
s(Gene.density):LAD.factor0	ovary	3.42434e-17
s(Gene.density):LAD.factor1	ovary	2.66473e-26
te(Gene.density,RT.mean):TAD_segment.classQuiescent/Het	ovary	5.56254e-21
te(Gene.density,RT.mean):TAD_segment.classRepr/Low-Active	ovary	1.8733e-15
te(Gene.density,RT.mean):TAD_segment.classActive	ovary	6.48086e-93
te(Gene.density,BP.TAD.recurrence):TAD_segment.classQuiescent/Het	ovary	3.28034e-140
te(Gene.density,BP.TAD.recurrence):TAD_segment.classRepr/Low-Active	ovary	3.75789e-49
te(Gene.density,BP.TAD.recurrence):TAD_segment.classActive	ovary	6.78088e-83
te(RT.mean,TAD.recurrence):TAD_segment.classQuiescent/Het	ovary	8.54753e-130
te(RT.mean,TAD.recurrence):TAD_segment.classRepr/Low-Active	ovary	1.47235e-26
te(RT.mean,TAD.recurrence):TAD_segment.classActive	ovary	4.61567e-100
FS1	pancreas	0.49316
LAD.factor1	pancreas	4.27506e-25
repClassSINE	pancreas	0.972407
repClassLTR	pancreas	0.000139282
repClassLINE	pancreas	3.71482e-05
repClassSimple_repeat	pancreas	0.0127933
repClassLow_complexity	pancreas	0.864102
repClassDNA	pancreas	0.158842
repClassUnknown	pancreas	0.234885
repClassSatellite	pancreas	3.37599e-06
repClassOther	pancreas	0.478449
repClasssrpRNA	pancreas	0.136829
repClasssnRNA	pancreas	0.187613
repClassrRNA	pancreas	0.593923
repClassscRNA	pancreas	0.961814
repClassRC	pancreas	0.292971
repClasstRNA	pancreas	0.498431
repClassRNA	pancreas	0.138884
ChromMark14_ReprPCWk	pancreas	0.0430611
ChromMark13_ReprPC	pancreas	0.397784
ChromMark9_Het	pancreas	0.926888
ChromMark8_ZNF/Rpts	pancreas	0.803042
ChromMark7_Enh	pancreas	0.952839
ChromMark6_EnhG	pancreas	0.305955
ChromMark5_TxWk	pancreas	0.6029
ChromMark4_Tx	pancreas	0.100891
ChromMark3_TxFlnk	pancreas	0.0154674
ChromMark2_TssAFlnk	pancreas	0.859533
ChromMark1_TssA	pancreas	0.586551
s(RT.mean):LAD.factor0	pancreas	3.91155e-25
s(RT.mean):LAD.factor1	pancreas	0.000363378
s(GC):LAD.factor0	pancreas	0.0193844
s(GC):LAD.factor1	pancreas	1.28247e-15
s(BP.TAD.recurrence):LAD.factor0	pancreas	3.47055e-45
s(BP.TAD.recurrence):LAD.factor1	pancreas	1.0735e-88
s(BP.TAD_boundary.recurrence):LAD.factor0	pancreas	3.18315e-17
s(BP.TAD_boundary.recurrence):LAD.factor1	pancreas	2.2298e-39
s(Gene.density):LAD.factor0	pancreas	5.36809e-22
s(Gene.density):LAD.factor1	pancreas	3.25463e-16
te(Gene.density,RT.mean):TAD_segment.classQuiescent/Het	pancreas	1.83204e-11
te(Gene.density,RT.mean):TAD_segment.classRepr/Low-Active	pancreas	1.00322e-41
te(Gene.density,RT.mean):TAD_segment.classActive	pancreas	0.00041453
te(Gene.density,BP.TAD.recurrence):TAD_segment.classQuiescent/Het	pancreas	8.19938e-44
te(Gene.density,BP.TAD.recurrence):TAD_segment.classRepr/Low-Active	pancreas	1.29299e-20
te(Gene.density,BP.TAD.recurrence):TAD_segment.classActive	pancreas	2.17472e-20
te(RT.mean,TAD.recurrence):TAD_segment.classQuiescent/Het	pancreas	1.44475e-220
te(RT.mean,TAD.recurrence):TAD_segment.classRepr/Low-Active	pancreas	3.16548e-38
te(RT.mean,TAD.recurrence):TAD_segment.classActive	pancreas	3.79307e-09
FS1	prostate	0.905102
LAD.factor1	prostate	1.49347e-28
repClassSatellite	prostate	7.88276e-120
repClassSINE	prostate	0.0369691
repClassSimple_repeat	prostate	0.413816
repClassLTR	prostate	9.49947e-05
repClassLINE	prostate	0.187418
repClassLow_complexity	prostate	0.036219
repClassDNA	prostate	0.240103
repClassOther	prostate	0.0471309
repClassUnknown	prostate	0.311231
repClasssnRNA	prostate	0.396812
repClassRC	prostate	0.823153
repClassrRNA	prostate	0.937724
repClassscRNA	prostate	0.000955569
repClasstRNA	prostate	0.131996
repClasssrpRNA	prostate	0.380673
repClassRNA	prostate	0.115549
ChromMark14_ReprPCWk	prostate	2.14089e-13
ChromMark13_ReprPC	prostate	0.0551224
ChromMark12_EnhBiv	prostate	0
ChromMark11_BivFlnk	prostate	0.317599
ChromMark10_TssBiv	prostate	0.352199
ChromMark9_Het	prostate	1.31995e-18
ChromMark8_ZNF/Rpts	prostate	0.00730454
ChromMark7_Enh	prostate	6.03344e-05
ChromMark6_EnhG	prostate	0.190438
ChromMark5_TxWk	prostate	0.00670827
ChromMark4_Tx	prostate	7.23513e-116
ChromMark3_TxFlnk	prostate	0.110858
ChromMark2_TssAFlnk	prostate	0.09979
ChromMark1_TssA	prostate	1.41307e-16
s(RT.mean):LAD.factor0	prostate	8.70595e-135
s(RT.mean):LAD.factor1	prostate	4.19328e-42
s(GC):LAD.factor0	prostate	2.6214e-23
s(GC):LAD.factor1	prostate	3.86373e-05
s(BP.TAD.recurrence):LAD.factor0	prostate	1.85701e-226
s(BP.TAD.recurrence):LAD.factor1	prostate	5.83985593384353e-320
s(BP.TAD_boundary.recurrence):LAD.factor0	prostate	6.64115e-169
s(BP.TAD_boundary.recurrence):LAD.factor1	prostate	1.07361e-195
s(Gene.density):LAD.factor0	prostate	4.7256e-16
s(Gene.density):LAD.factor1	prostate	5.13495e-83
te(Gene.density,RT.mean):TAD_segment.classQuiescent/Het	prostate	3.00595e-11
te(Gene.density,RT.mean):TAD_segment.classRepr/Low-Active	prostate	8.92025e-67
te(Gene.density,RT.mean):TAD_segment.classActive	prostate	2.59877e-251
te(Gene.density,BP.TAD.recurrence):TAD_segment.classQuiescent/Het	prostate	2.65045e-170
te(Gene.density,BP.TAD.recurrence):TAD_segment.classRepr/Low-Active	prostate	5.6586e-260
te(Gene.density,BP.TAD.recurrence):TAD_segment.classActive	prostate	0
te(RT.mean,TAD.recurrence):TAD_segment.classQuiescent/Het	prostate	1.12384e-274
te(RT.mean,TAD.recurrence):TAD_segment.classRepr/Low-Active	prostate	1.55753e-231
te(RT.mean,TAD.recurrence):TAD_segment.classActive	prostate	0
FS1	prostate_MET	7.24176e-30
LAD.factor1	prostate_MET	7.59736e-29
repClassSatellite	prostate_MET	0.0531002
repClassSINE	prostate_MET	0.618134
repClassSimple_repeat	prostate_MET	5.69056e-10
repClassLTR	prostate_MET	0.0256071
repClassLINE	prostate_MET	5.06734e-08
repClassLow_complexity	prostate_MET	0.531258
repClassDNA	prostate_MET	0.286103
repClassOther	prostate_MET	0.196252
repClassUnknown	prostate_MET	0.943274
repClasssnRNA	prostate_MET	0.502881
repClassRC	prostate_MET	0.226573
repClassscRNA	prostate_MET	0.00760756
repClassrRNA	prostate_MET	0.887984
repClasstRNA	prostate_MET	0.0146374
repClasssrpRNA	prostate_MET	0.960084
repClassRNA	prostate_MET	0.153417
ChromMark14_ReprPCWk	prostate_MET	0.705336
ChromMark13_ReprPC	prostate_MET	0.758973
ChromMark12_EnhBiv	prostate_MET	5.39121e-101
ChromMark11_BivFlnk	prostate_MET	0.955901
ChromMark10_TssBiv	prostate_MET	0.195638
ChromMark9_Het	prostate_MET	0.238795
ChromMark8_ZNF/Rpts	prostate_MET	0.0657479
ChromMark7_Enh	prostate_MET	0.335792
ChromMark6_EnhG	prostate_MET	0.740071
ChromMark5_TxWk	prostate_MET	2.9373e-18
ChromMark4_Tx	prostate_MET	2.44033e-07
ChromMark3_TxFlnk	prostate_MET	0.294648
ChromMark2_TssAFlnk	prostate_MET	0.167106
ChromMark1_TssA	prostate_MET	0.0954843
s(RT.mean):LAD.factor0	prostate_MET	6.73423e-75
s(RT.mean):LAD.factor1	prostate_MET	4.64452e-13
s(GC):LAD.factor0	prostate_MET	1.55204e-20
s(GC):LAD.factor1	prostate_MET	0.000179922
s(BP.TAD.recurrence):LAD.factor0	prostate_MET	3.65568e-209
s(BP.TAD.recurrence):LAD.factor1	prostate_MET	0
s(BP.TAD_boundary.recurrence):LAD.factor0	prostate_MET	3.03429e-64
s(BP.TAD_boundary.recurrence):LAD.factor1	prostate_MET	2.13055e-157
s(Gene.density):LAD.factor0	prostate_MET	7.57559e-36
s(Gene.density):LAD.factor1	prostate_MET	1.31311e-15
te(Gene.density,RT.mean):TAD_segment.classQuiescent/Het	prostate_MET	0.0011976
te(Gene.density,RT.mean):TAD_segment.classRepr/Low-Active	prostate_MET	7.23902e-85
te(Gene.density,RT.mean):TAD_segment.classActive	prostate_MET	2.83023e-269
te(Gene.density,BP.TAD.recurrence):TAD_segment.classQuiescent/Het	prostate_MET	6.38093e-266
te(Gene.density,BP.TAD.recurrence):TAD_segment.classRepr/Low-Active	prostate_MET	1.7171e-258
te(Gene.density,BP.TAD.recurrence):TAD_segment.classActive	prostate_MET	0
te(RT.mean,TAD.recurrence):TAD_segment.classQuiescent/Het	prostate_MET	0
te(RT.mean,TAD.recurrence):TAD_segment.classRepr/Low-Active	prostate_MET	6.73103e-47
te(RT.mean,TAD.recurrence):TAD_segment.classActive	prostate_MET	0
FS1	prostate_PRI	7.78214e-37
LAD.factor1	prostate_PRI	0.628264
repClassSINE	prostate_PRI	0.0589228
repClassLTR	prostate_PRI	0.0903758
repClassLINE	prostate_PRI	0.141679
repClassSimple_repeat	prostate_PRI	0.00486902
repClassLow_complexity	prostate_PRI	0.913289
repClassDNA	prostate_PRI	0.72539
repClassOther	prostate_PRI	0.0426153
repClassRC	prostate_PRI	0.495516
repClassSatellite	prostate_PRI	9.53103e-198
repClassrRNA	prostate_PRI	0.196746
repClassUnknown	prostate_PRI	0.122404
repClasssnRNA	prostate_PRI	0.0101522
repClasstRNA	prostate_PRI	0.477334
repClassscRNA	prostate_PRI	0.399102
repClassRNA	prostate_PRI	0.444941
repClasssrpRNA	prostate_PRI	0.385679
ChromMark14_ReprPCWk	prostate_PRI	3.28021e-05
ChromMark13_ReprPC	prostate_PRI	0.00567696
ChromMark12_EnhBiv	prostate_PRI	5.74489e-89
ChromMark11_BivFlnk	prostate_PRI	0.0830732
ChromMark10_TssBiv	prostate_PRI	0.113668
ChromMark9_Het	prostate_PRI	7.4552e-38
ChromMark8_ZNF/Rpts	prostate_PRI	0.0225938
ChromMark7_Enh	prostate_PRI	0.000863247
ChromMark6_EnhG	prostate_PRI	0.985888
ChromMark5_TxWk	prostate_PRI	0.00558362
ChromMark4_Tx	prostate_PRI	2.48391e-51
ChromMark3_TxFlnk	prostate_PRI	0.00164782
ChromMark2_TssAFlnk	prostate_PRI	0.0556919
ChromMark1_TssA	prostate_PRI	3.06772e-08
s(RT.mean):LAD.factor0	prostate_PRI	3.69181e-47
s(RT.mean):LAD.factor1	prostate_PRI	1.64389e-15
s(GC):LAD.factor0	prostate_PRI	0.00367423
s(GC):LAD.factor1	prostate_PRI	0.0795134
s(BP.TAD.recurrence):LAD.factor0	prostate_PRI	2.43831e-42
s(BP.TAD.recurrence):LAD.factor1	prostate_PRI	4.2833e-41
s(BP.TAD_boundary.recurrence):LAD.factor0	prostate_PRI	9.80061e-48
s(BP.TAD_boundary.recurrence):LAD.factor1	prostate_PRI	4.17396e-26
s(Gene.density):LAD.factor0	prostate_PRI	8.25728e-32
s(Gene.density):LAD.factor1	prostate_PRI	2.12837e-59
te(Gene.density,RT.mean):TAD_segment.classQuiescent/Het	prostate_PRI	2.43467e-21
te(Gene.density,RT.mean):TAD_segment.classRepr/Low-Active	prostate_PRI	4.31195e-20
te(Gene.density,RT.mean):TAD_segment.classActive	prostate_PRI	6.64953e-53
te(Gene.density,BP.TAD.recurrence):TAD_segment.classQuiescent/Het	prostate_PRI	5.2826e-06
te(Gene.density,BP.TAD.recurrence):TAD_segment.classRepr/Low-Active	prostate_PRI	2.15067e-44
te(Gene.density,BP.TAD.recurrence):TAD_segment.classActive	prostate_PRI	1.02044e-143
te(RT.mean,TAD.recurrence):TAD_segment.classQuiescent/Het	prostate_PRI	9.5034e-36
te(RT.mean,TAD.recurrence):TAD_segment.classRepr/Low-Active	prostate_PRI	1.64797e-136
te(RT.mean,TAD.recurrence):TAD_segment.classActive	prostate_PRI	2.1919e-134
FS1	skin	0.0558122
LAD.factor1	skin	0.00218489
repClassSINE	skin	0.167552
repClassLINE	skin	0.539593
repClassLTR	skin	0.67326
repClassDNA	skin	0.773156
repClassOther	skin	0.688185
repClassSimple_repeat	skin	0.691162
repClassRC	skin	0.632918
repClasstRNA	skin	0.222571
repClassLow_complexity	skin	0.998314
repClasssnRNA	skin	0.550205
repClassSatellite	skin	0.542113
repClasssrpRNA	skin	0.509467
repClassUnknown	skin	0.34606
repClassscRNA	skin	0.890686
repClassrRNA	skin	0.382942
repClassRNA	skin	0.335886
ChromMark14_ReprPCWk	skin	0.000128371
ChromMark13_ReprPC	skin	1.96595e-05
ChromMark12_EnhBiv	skin	0.25073
ChromMark11_BivFlnk	skin	0.85293
ChromMark10_TssBiv	skin	0.115452
ChromMark9_Het	skin	0.560715
ChromMark8_ZNF/Rpts	skin	0.684242
ChromMark7_Enh	skin	0.316117
ChromMark6_EnhG	skin	0.0158438
ChromMark5_TxWk	skin	0.457355
ChromMark4_Tx	skin	0.128607
ChromMark3_TxFlnk	skin	0.0222656
ChromMark2_TssAFlnk	skin	0.195614
ChromMark1_TssA	skin	0.0174686
s(RT.mean):LAD.factor0	skin	2.89451e-19
s(RT.mean):LAD.factor1	skin	0.107845
s(GC):LAD.factor0	skin	8.27222e-06
s(GC):LAD.factor1	skin	0.0294868
s(BP.TAD.recurrence):LAD.factor0	skin	6.69609e-35
s(BP.TAD.recurrence):LAD.factor1	skin	6.34396e-38
s(BP.TAD_boundary.recurrence):LAD.factor0	skin	1.85814e-37
s(BP.TAD_boundary.recurrence):LAD.factor1	skin	3.3234e-15
s(Gene.density):LAD.factor0	skin	1.73468e-18
s(Gene.density):LAD.factor1	skin	0.00848455
te(Gene.density,RT.mean):TAD_segment.classQuiescent/Het	skin	2.61326e-24
te(Gene.density,RT.mean):TAD_segment.classRepr/Low-Active	skin	0.000121633
te(Gene.density,RT.mean):TAD_segment.classActive	skin	1.55016e-26
te(Gene.density,BP.TAD.recurrence):TAD_segment.classQuiescent/Het	skin	3.14873e-18
te(Gene.density,BP.TAD.recurrence):TAD_segment.classRepr/Low-Active	skin	1.21746e-58
te(Gene.density,BP.TAD.recurrence):TAD_segment.classActive	skin	7.84696e-36
te(RT.mean,TAD.recurrence):TAD_segment.classQuiescent/Het	skin	1.01403e-163
te(RT.mean,TAD.recurrence):TAD_segment.classRepr/Low-Active	skin	4.71219e-88
te(RT.mean,TAD.recurrence):TAD_segment.classActive	skin	4.30928e-116
FS1	stomach	0.148893
LAD.factor1	stomach	3.83074e-11
repClassLINE	stomach	8.3612e-05
repClassSINE	stomach	0.768864
repClassLTR	stomach	0.0128914
repClassDNA	stomach	0.58999
repClassSimple_repeat	stomach	0.19133
repClassrRNA	stomach	0.827727
repClassLow_complexity	stomach	0.882883
repClassOther	stomach	0.660193
repClassSatellite	stomach	0.704326
repClasstRNA	stomach	0.864224
repClasssnRNA	stomach	0.39974
repClassUnknown	stomach	0.152083
repClassRC	stomach	0.899692
repClassRNA	stomach	0.647321
repClasssrpRNA	stomach	0.0945743
repClassscRNA	stomach	0.665646
ChromMark14_ReprPCWk	stomach	0.374949
ChromMark13_ReprPC	stomach	0.0397815
ChromMark12_EnhBiv	stomach	0.175419
ChromMark11_BivFlnk	stomach	0.128461
ChromMark10_TssBiv	stomach	0.70839
ChromMark9_Het	stomach	0.552772
ChromMark8_ZNF/Rpts	stomach	0.406987
ChromMark7_Enh	stomach	0.643864
ChromMark6_EnhG	stomach	0.580577
ChromMark5_TxWk	stomach	0.154056
ChromMark4_Tx	stomach	0.297254
ChromMark3_TxFlnk	stomach	0.0300586
ChromMark2_TssAFlnk	stomach	0.98415
ChromMark1_TssA	stomach	0.0898939
s(RT.mean):LAD.factor0	stomach	5.39387e-08
s(RT.mean):LAD.factor1	stomach	8.03343e-11
s(GC):LAD.factor0	stomach	0.0882318
s(GC):LAD.factor1	stomach	1.80991e-05
s(BP.TAD.recurrence):LAD.factor0	stomach	1.69757e-22
s(BP.TAD.recurrence):LAD.factor1	stomach	9.25228e-82
s(BP.TAD_boundary.recurrence):LAD.factor0	stomach	2.30005e-22
s(BP.TAD_boundary.recurrence):LAD.factor1	stomach	3.16906e-25
s(Gene.density):LAD.factor0	stomach	1.60511e-21
s(Gene.density):LAD.factor1	stomach	1.26663e-11
te(Gene.density,RT.mean):TAD_segment.classQuiescent/Het	stomach	8.8451e-24
te(Gene.density,RT.mean):TAD_segment.classRepr/Low-Active	stomach	4.88681e-18
te(Gene.density,RT.mean):TAD_segment.classActive	stomach	0.000120547
te(Gene.density,BP.TAD.recurrence):TAD_segment.classQuiescent/Het	stomach	2.25717e-33
te(Gene.density,BP.TAD.recurrence):TAD_segment.classRepr/Low-Active	stomach	3.52549e-92
te(Gene.density,BP.TAD.recurrence):TAD_segment.classActive	stomach	1.14987e-58
te(RT.mean,TAD.recurrence):TAD_segment.classQuiescent/Het	stomach	0
te(RT.mean,TAD.recurrence):TAD_segment.classRepr/Low-Active	stomach	3.16816e-37
te(RT.mean,TAD.recurrence):TAD_segment.classActive	stomach	0.162151
FS1	uterus	4.64364e-14
LAD.factor1	uterus	0.00855981
repClassSatellite	uterus	0.00288272
repClassLTR	uterus	0.0685789
repClassSINE	uterus	0.00731724
repClassSimple_repeat	uterus	0.0634874
repClassLINE	uterus	0.112936
repClassDNA	uterus	0.0701329
repClassLow_complexity	uterus	0.257988
repClassOther	uterus	0.427638
repClassUnknown	uterus	0.83574
repClassRC	uterus	0.673935
repClasssnRNA	uterus	0.648956
repClasssrpRNA	uterus	0.100652
repClassscRNA	uterus	0.783428
ChromMark14_ReprPCWk	uterus	0.744349
ChromMark13_ReprPC	uterus	0.00639833
ChromMark12_EnhBiv	uterus	0.0560287
ChromMark11_BivFlnk	uterus	0.771384
ChromMark10_TssBiv	uterus	0.685879
ChromMark9_Het	uterus	0.732915
ChromMark8_ZNF/Rpts	uterus	0.370576
ChromMark7_Enh	uterus	0.519901
ChromMark6_EnhG	uterus	0.0163658
ChromMark5_TxWk	uterus	0.00741896
ChromMark4_Tx	uterus	0.287963
ChromMark3_TxFlnk	uterus	0.0426183
ChromMark2_TssAFlnk	uterus	0.00720867
ChromMark1_TssA	uterus	0.684723
s(RT.mean):LAD.factor0	uterus	0.389493
s(RT.mean):LAD.factor1	uterus	0.227501
s(GC):LAD.factor0	uterus	0.344406
s(GC):LAD.factor1	uterus	0.00424488
s(BP.TAD.recurrence):LAD.factor0	uterus	3.03281e-17
s(BP.TAD.recurrence):LAD.factor1	uterus	2.04465e-14
s(BP.TAD_boundary.recurrence):LAD.factor0	uterus	4.46059e-07
s(BP.TAD_boundary.recurrence):LAD.factor1	uterus	0.0141515
s(Gene.density):LAD.factor0	uterus	6.77956e-20
s(Gene.density):LAD.factor1	uterus	1.52376e-08
te(Gene.density,RT.mean):TAD_segment.classQuiescent/Het	uterus	0.074112
te(Gene.density,RT.mean):TAD_segment.classRepr/Low-Active	uterus	0.0731109
te(Gene.density,RT.mean):TAD_segment.classActive	uterus	0.000564477
te(Gene.density,BP.TAD.recurrence):TAD_segment.classQuiescent/Het	uterus	1.05577e-24
te(Gene.density,BP.TAD.recurrence):TAD_segment.classRepr/Low-Active	uterus	4.72085e-18
te(Gene.density,BP.TAD.recurrence):TAD_segment.classActive	uterus	1.56333e-33
te(RT.mean,TAD.recurrence):TAD_segment.classQuiescent/Het	uterus	1.64331e-28
te(RT.mean,TAD.recurrence):TAD_segment.classRepr/Low-Active	uterus	1.62226e-43
te(RT.mean,TAD.recurrence):TAD_segment.classActive	uterus	3.98404e-67

## Sheet: Figure 4, 6, S4,  S5, S6, S8
cancer_type	peak.ID	chrom	range_s	range_e	range_length	N_BP	N_SV	peak.area	peak.heights	PRs	chrom.pvalue	chrom.qvalue.BH	sample_recurrence.pvalue	sample_recurrence.qvalue.BH
Bone	chr1_1	chr1	39620747	87982885	48362138	631	464	5.14272	0.0125356	0.000112271	0.215041	0.771396	0.750971	0.958756
Bone	chr1_2	chr1	162229376	168500972	6271596	622	551	12.9594	0.0339411	0.000324046	0.00515929	0.0426814	0.0163956	0.497334
Bone	chr1_3	chr1	175666560	185583681	9917121	622	544	15.9446	0.0396403	0.000249129	0.000243462	0.003165	0.0905464	0.78536
Bone	chr2_1	chr2	28912245	52765948	23853703	214	171	1.22353	0.00929751	9.79731e-05	0.649844	0.944688	0.834595	0.961368
Bone	chr2_2	chr2	121558475	159826827	38268352	517	412	2.23512	0.00963059	7.89783e-05	0.198742	0.771396	0.921446	0.975019
Bone	chr2_3	chr2	178906691	189435445	10528754	144	111	0.183688	0.0023954	6.75133e-05	0.82896	0.944688	0.957251	0.978762
Bone	chr2_4	chr2	219699897	226943660	7243763	125	110	0.439514	0.00468059	0.000107626	0.729793	0.944688	0.779456	0.958756
Bone	chr3_1	chr3	7278010	15143972	7865962	259	223	1.11746	0.0071662	0.000112876	0.139286	0.679656	0.74718	0.958756
Bone	chr3_2	chr3	15221778	31845105	16623327	266	230	2.33015	0.0118956	0.000120941	0.23967	0.778927	0.695361	0.958756
Bone	chr3_3	chr3	77048994	89578811	12529817	265	208	1.8454	0.0112995	0.000135684	0.303938	0.921945	0.59711	0.958756
Bone	chr3_4	chr3	94630147	116609556	21979409	304	229	2.51645	0.0133074	0.000144908	0.589249	0.944688	0.535744	0.958756
Bone	chr3_5	chr3	156529917	169795103	13265186	193	171	2.58521	0.0202266	0.000178637	0.627214	0.944688	0.333492	0.874735
Bone	chr4_1	chr4	7651704	20082777	12431073	179	155	0.647278	0.00570753	8.79e-05	0.530278	0.944688	0.884686	0.975019
Bone	chr4_2	chr4	25852128	33792189	7940061	232	204	3.64379	0.0251474	0.000201227	0.141906	0.679656	0.22873	0.78536
Bone	chr4_3	chr4	86823756	99249597	12425841	119	97	0.312925	0.00423476	8.21595e-05	0.863464	0.944688	0.909212	0.975019
Bone	chr4_4	chr4	126597728	137322168	10724440	102	80	0.349464	0.00567317	8.32134e-05	0.724712	0.944688	0.904943	0.975019
Bone	chr4_5	chr4	161565176	170034720	8469544	122	93	0.381713	0.00435553	0.000110069	0.836821	0.944688	0.764606	0.958756
Bone	chr4_6	chr4	170119135	184463165	14344030	181	152	0.232096	0.00195327	5.15877e-05	0.58904	0.944688	0.986517	0.986517
Bone	chr5_2	chr5	18622205	23677054	5054849	391	359	1.34729	0.00499491	0.000127803	0.0276524	0.193567	0.64991	0.958756
Bone	chr5_3	chr5	26420800	41952009	15531209	927	763	14.8195	0.02143	0.000220843	0.00277882	0.0252873	0.15951	0.78536
Bone	chr5_4	chr5	124778286	179778729	55000443	890	694	4.98748	0.00888603	7.40802e-05	0.00769251	0.0583349	0.938335	0.978762
Bone	chr6_1	chr6	40151418	45458248	5306830	537	453	10.1971	0.0289861	0.000268531	0.000104015	0.00157756	0.0597246	0.78536
Bone	chr6_2	chr6	107273561	118928222	11654661	541	439	9.16032	0.0260581	0.000198465	0.00199301	0.0226705	0.240068	0.78536
Bone	chr6_3	chr6	148819721	170873562	22053841	418	328	2.91106	0.00956532	0.000125279	0.264678	0.83054	0.666723	0.958756
Bone	chr7_1	chr7	16002556	31675803	15673247	282	233	3.51767	0.019726	0.000131676	0.0578541	0.329045	0.623983	0.958756
Bone	chr7_2	chr7	73544861	88590744	15045883	247	198	2.10655	0.0131473	0.000148056	0.510651	0.944688	0.515143	0.958756
Bone	chr7_3	chr7	127640506	131741483	4100977	262	229	3.82522	0.0227484	0.000211672	0.00272461	0.0252873	0.18946	0.78536
Bone	chr8_2	chr8	36819464	48703141	11883677	203	169	1.70055	0.0123479	0.000145494	0.494717	0.944688	0.531891	0.958756
Bone	chr8_3	chr8	76173957	83848583	7674626	158	131	0.30313	0.00319238	8.14445e-05	0.595419	0.944688	0.912048	0.975019
Bone	chr8_4	chr8	97327156	110687598	13360442	270	232	1.8049	0.0129252	0.000129949	0.378476	0.926336	0.635558	0.958756
Bone	chr8_5	chr8	112916760	116085601	3168841	119	101	0.0561458	0.00091052	5.29795e-05	0.567478	0.944688	0.984802	0.986517
Bone	chr8_6	chr8	118251482	133324368	15072886	431	340	2.97878	0.0121479	0.000125275	0.0522886	0.317217	0.666752	0.958756
Bone	chr9_2	chr9	17996835	21760998	3764163	90	79	0.618967	0.00968298	0.000209072	0.887093	0.944688	0.198709	0.78536
Bone	chr9_3	chr9	23960019	27885272	3925253	79	72	0.188389	0.00392783	0.000109538	0.878956	0.944688	0.767863	0.958756
Bone	chr9_4	chr9	71704310	73559777	1855467	102	90	1.11371	0.018797	0.000216066	0.0833657	0.446252	0.174599	0.78536
Bone	chr9_5	chr9	93367029	99090757	5723728	111	97	0.234727	0.00280906	7.12274e-05	0.383961	0.926336	0.947074	0.978762
Bone	chr9_6	chr9	115441156	125683391	10242235	154	122	1.56702	0.0139708	0.000162282	0.578831	0.944688	0.42577	0.958756
Bone	chr10_2	chr10	38928364	53449064	14520700	89	64	0.493385	0.0122375	0.000103044	0.874013	0.944688	0.806387	0.958756
Bone	chr10_3	chr10	57739634	61134881	3395247	67	60	1.18406	0.0264623	0.000264098	0.768415	0.944688	0.0658011	0.78536
Bone	chr10_4	chr10	80356859	86624099	6267240	87	75	0.804104	0.0139386	0.000160189	0.745914	0.944688	0.438454	0.958756
Bone	chr10_5	chr10	98323667	115373137	17049470	131	89	1.89782	0.0246492	0.000180328	0.822144	0.944688	0.324708	0.874735
Bone	chr11_1	chr11	4865332	13822104	8956772	206	186	1.92226	0.0137901	0.000155662	0.334973	0.926336	0.466481	0.958756
Bone	chr11_2	chr11	32122207	43473677	11351470	261	206	2.2223	0.0140684	0.000160186	0.347077	0.926336	0.438475	0.958756
Bone	chr11_3	chr11	78913832	85557077	6643245	128	82	0.234195	0.00275274	0.000120901	0.923926	0.944688	0.695623	0.958756
Bone	chr11_4	chr11	101121619	104104707	2983088	143	121	1.15623	0.0124988	0.000196059	0.189427	0.771396	0.250279	0.78536
Bone	chr12_1	chr12	46835788	57914145	11078357	1305	1172	18.3988	0.0204964	0.000232052	3.10111e-05	0.000705503	0.128238	0.78536
Bone	chr12_2	chr12	61662852	69203205	7540353	2423	2184	17.6613	0.01191	0.00019649	5.273e-12	4.79843e-10	0.248428	0.78536
Bone	chr12_3	chr12	69903449	71171921	1268472	965	921	2.9747	0.00565638	0.000271738	4.96798e-05	0.000904172	0.0556461	0.78536
Bone	chr12_4	chr12	75201100	79558879	4357779	1303	1169	3.56894	0.00464628	0.000129669	2.95304e-09	1.34363e-07	0.637432	0.958756
Bone	chr12_5	chr12	86822855	95545379	8722524	1633	1453	9.847	0.00919867	0.000155195	6.39476e-09	1.93975e-07	0.469415	0.958756
Bone	chr13_1	chr13	25964179	31185222	5221043	100	92	1.57335	0.0242254	0.000189817	0.398646	0.926336	0.278221	0.804241
Bone	chr13_2	chr13	48886555	60514205	11627650	68	55	0.280233	0.00741643	0.000104665	0.974499	0.974499	0.797006	0.958756
Bone	chr13_3	chr13	83605385	90551419	6946034	66	48	0.805517	0.0191078	0.000202662	0.916255	0.944688	0.222996	0.78536
Bone	chr13_4	chr13	101580814	104364774	2783960	81	67	2.92954	0.0568329	0.000375969	0.407181	0.926336	0.00438604	0.36025
Bone	chr14_1	chr14	22443042	29798805	7355763	88	71	0.281441	0.00481138	0.000111331	0.919972	0.944688	0.756821	0.958756
Bone	chr14_2	chr14	42808775	49201622	6392847	58	45	0.451192	0.0111808	0.000153381	0.9173	0.944688	0.480883	0.958756
Bone	chr14_3	chr14	69717634	77019192	7301558	88	68	0.634078	0.0113835	0.000163764	0.894366	0.944688	0.416894	0.958756
Bone	chr14_4	chr14	99698876	102848229	3149353	113	97	2.0647	0.0298079	0.000246634	0.156937	0.703005	0.0953746	0.78536
Bone	chr15_1	chr15	26254118	38524779	12270661	141	119	1.15809	0.0151616	0.000116115	0.476751	0.944688	0.726646	0.958756
Bone	chr15_2	chr15	46806756	52656881	5850125	86	69	0.294917	0.00603508	0.000111447	0.820224	0.944688	0.756102	0.958756
Bone	chr15_3	chr15	65242102	68406250	3164148	55	47	0.392995	0.0124465	0.000178077	0.862921	0.944688	0.336436	0.874735
Bone	chr15_4	chr15	84656241	88695593	4039352	50	48	0.167329	0.00576657	8.81313e-05	0.771259	0.944688	0.883634	0.975019
Bone	chr16_1	chr16	836319	8918969	8082650	165	134	1.81365	0.0166431	0.000196251	0.596287	0.944688	0.249455	0.78536
Bone	chr16_2	chr16	30709483	46689645	15980162	107	92	1.39238	0.0208878	0.000156921	0.899935	0.944688	0.458613	0.958756
Bone	chr16_3	chr16	62605929	67457187	4851258	95	75	0.609102	0.0106901	0.000163662	0.731377	0.944688	0.417504	0.958756
Bone	chr16_4	chr16	85023090	90091556	5068466	147	132	1.66538	0.0156171	0.000217475	0.535169	0.944688	0.170036	0.78536
Bone	chr17_1	chr17	4545109	10133230	5588121	220	189	2.56632	0.0183877	0.000260838	0.522345	0.944688	0.0706142	0.78536
Bone	chr17_2	chr17	15082177	20702135	5619958	336	272	4.57595	0.0193498	0.000284297	0.162232	0.703005	0.0419723	0.78536
Bone	chr17_3	chr17	38064187	42997781	4933594	128	108	0.999996	0.0131046	0.000188835	0.644409	0.944688	0.28281	0.804241
Bone	chr17_4	chr17	57897442	60851917	2954475	77	71	0.174422	0.0029071	0.000107894	0.776918	0.944688	0.777846	0.958756
Bone	chr17_5	chr17	71424735	80954813	9530078	223	189	1.52176	0.00999587	0.000142397	0.380169	0.926336	0.552331	0.958756
Bone	chr18_1	chr18	2705345	11056242	8350897	225	187	1.23946	0.00889572	0.000125992	0.228876	0.771396	0.661982	0.958756
Bone	chr18_2	chr18	25798997	29797129	3998132	93	85	0.285099	0.00519728	0.000115856	0.7446	0.944688	0.728302	0.958756
Bone	chr18_3	chr18	29995281	41615549	11620268	173	142	1.51699	0.0115937	0.000154606	0.653549	0.944688	0.473131	0.958756
Bone	chr18_4	chr18	60252197	64941143	4688946	78	70	0.210773	0.00409146	0.000101363	0.837276	0.944688	0.815935	0.958756
Bone	chr19_1	chr19	4892263	9135731	4243468	195	175	1.41221	0.0120606	0.000218042	0.528424	0.944688	0.168226	0.78536
Bone	chr19_2	chr19	13128029	16141034	3013005	123	99	0.863643	0.00959896	0.000215233	0.540457	0.944688	0.177342	0.78536
Bone	chr19_3	chr19	24378946	31285790	6906844	261	217	3.02658	0.0168767	0.000241995	0.407181	0.926336	0.104945	0.78536
Bone	chr19_4	chr19	39081999	46457479	7375480	194	167	1.32833	0.0116109	0.00015049	0.385048	0.926336	0.499379	0.958756
Bone	chr20_1	chr20	12809696	20050576	7240880	145	117	2.01826	0.0210383	0.000248878	0.769072	0.944688	0.0910216	0.78536
Bone	chr20_2	chr20	35198051	42226783	7028732	139	118	0.705538	0.0103071	0.000120256	0.488859	0.944688	0.699848	0.958756
Bone	chr20_3	chr20	49366781	54207132	4840351	109	100	0.254374	0.00316925	9.45197e-05	0.680124	0.944688	0.852713	0.969961
Bone	chr20_4	chr20	54952430	60137591	5185161	115	92	0.431438	0.0058646	0.000104178	0.354267	0.926336	0.799845	0.958756
Bone	chr21_2	chr21	21720893	26140696	4419803	96	83	1.07822	0.0198319	0.000216857	0.724712	0.944688	0.172025	0.78536
Bone	chr21_3	chr21	32693873	36593710	3899837	115	96	2.45747	0.0298465	0.000353152	0.719075	0.944688	0.00791759	0.36025
Bone	chr22_2	chr22	25635932	28795757	3159825	36	35	0.111431	0.00465871	0.000109958	0.964047	0.974499	0.765289	0.958756
Bone	chr22_3	chr22	32973626	34979983	2006357	44	41	0.392776	0.0133794	0.000207299	0.836011	0.944688	0.205213	0.78536
Bone	chr22_4	chr22	37948109	40796238	2848129	59	55	0.443117	0.0131814	0.000191765	0.8667	0.944688	0.269277	0.804241
Bone	chrX_1	chrX	15747699	28101136	12353437	271	224	1.16027	0.00647517	0.000100315	0.226237	0.771396	0.821791	0.958756
Bone	chrX_2	chrX	75078214	83713649	8635435	392	336	5.48059	0.0235472	0.000208433	0.0358818	0.233232	0.201035	0.78536
Bone	chrX_3	chrX	95178108	104161404	8983296	219	193	1.64544	0.0127023	0.000134283	0.211811	0.771396	0.606499	0.958756
Brain	chr1_1	chr1	6605444	15801594	9196150	145	112	4.3618	0.0478985	0.000276094	0.285453	0.841335	0.200633	0.723028
Brain	chr1_3	chr1	204034014	213327458	9293444	109	90	2.06849	0.0318069	0.000210986	0.477014	0.931669	0.403062	0.932565
Brain	chr1_4	chr1	233951910	239158565	5206655	88	71	1.07811	0.0189502	0.000132281	0.0346333	0.155655	0.747848	0.932565
Brain	chr2_2	chr2	15689801	17216904	1527103	200	145	6.06336	0.0487691	0.000548826	0.00972269	0.0604968	0.0040994	0.0304695
Brain	chr2_4	chr2	222029563	235689691	13660128	66	41	0.396282	0.00903322	0.000103022	0.676652	0.931669	0.865329	0.955731
Brain	chr3_2	chr3	38753724	50053231	11299507	42	35	0.179491	0.00733418	8.78379e-05	0.898395	0.931669	0.914155	0.955731
Brain	chr3_3	chr3	86019377	100035013	14015636	69	53	0.618001	0.013086	9.56636e-05	0.453072	0.931669	0.890267	0.955731
Brain	chr3_4	chr3	111243672	115213032	3969360	48	40	0.287017	0.00831853	0.000120256	0.483248	0.931669	0.799032	0.955731
Brain	chr3_5	chr3	132520456	162258457	29738001	113	73	2.65667	0.0415786	0.000148419	0.452523	0.931669	0.675476	0.932565
Brain	chr4_2	chr4	54735352	56206315	1470963	160	105	4.25865	0.0461738	0.000550727	0.0361341	0.155655	0.00397624	0.0304695
Brain	chr4_3	chr4	127021841	138962676	11940835	55	41	0.610921	0.0167953	9.99144e-05	0.390498	0.931669	0.876137	0.955731
Brain	chr5_2	chr5	43273416	55835275	12561859	53	48	1.41963	0.0417963	0.000137241	0.415764	0.931669	0.725933	0.932565
Brain	chr5_3	chr5	120118450	131940707	11822257	53	38	0.861887	0.0262911	0.000190924	0.867004	0.931669	0.484765	0.932565
Brain	chr5_4	chr5	143108578	149638527	6529949	23	19	0.0476066	0.00348749	5.87656e-05	0.890352	0.931669	0.976039	0.987732
Brain	chr6_1	chr6	44546232	48828217	4281985	106	92	4.11346	0.0638577	0.00017699	1.04015e-05	0.000231012	0.545574	0.932565
Brain	chr6_2	chr6	155866269	163386718	7520449	230	173	5.62476	0.0431342	0.000207925	0.00154782	0.0144463	0.415003	0.932565
Brain	chr6_3	chr6	164467023	166805806	2338783	88	80	1.81087	0.0301164	0.000170398	0.000123517	0.00138339	0.575169	0.932565
Brain	chr7_1	chr7	27179632	38059081	10879449	173	140	2.56116	0.0222936	0.000136003	0.0237918	0.121122	0.73144	0.932565
Brain	chr7_2	chr7	52493220	54877043	2383823	195	165	2.41781	0.0208519	0.000399778	0.331923	0.929385	0.0396707	0.18513
Brain	chr7_3	chr7	55146313	55676045	529732	252	191	4.79458	0.0283155	0.00106644	0.138654	0.485288	4.58461e-07	1.81582e-05
Brain	chr7_4	chr7	134478543	145186198	10707655	166	94	5.11929	0.0473546	0.000645804	0.936231	0.936231	0.000832638	0.00932555
Brain	chr8_1	chr8	2826868	23667160	20840292	71	47	0.323062	0.00889646	8.51831e-05	0.81928	0.931669	0.921598	0.955731
Brain	chr8_2	chr8	68677278	83819804	15142526	58	45	0.678408	0.0178569	0.000113766	0.668939	0.931669	0.825144	0.955731
Brain	chr8_4	chr8	128753540	131164271	2410731	101	76	3.6167	0.0607304	0.000525702	0.357876	0.931669	0.005925	0.0368667
Brain	chr9_1	chr9	18058075	20915870	2857795	98	76	2.48721	0.0457853	0.000478574	0.614199	0.931669	0.012344	0.0628423
Brain	chr9_2	chr9	21979700	22605064	625364	81	65	0.754832	0.0152494	0.000545082	0.594136	0.931669	0.00435279	0.0304695
Brain	chr9_3	chr9	29046534	36577030	7530496	72	65	0.936521	0.0218881	0.000214287	0.844639	0.931669	0.390407	0.932565
Brain	chr9_4	chr9	130000693	139474009	9473316	97	68	1.9598	0.0306295	0.000264523	0.699521	0.931669	0.229318	0.7554
Brain	chr10_1	chr10	27441358	28482734	1041376	64	56	2.3912	0.0632127	0.000350728	0.00295268	0.0236214	0.0782672	0.337151
Brain	chr10_2	chr10	64327271	69630629	5303358	46	40	0.574566	0.0212176	0.000164575	0.651593	0.931669	0.601608	0.932565
Brain	chr10_3	chr10	81932402	90767449	8835047	57	38	1.15658	0.033406	0.000242001	0.804798	0.931669	0.294096	0.905562
Brain	chr11_2	chr11	65114508	74934667	9820159	48	40	0.773803	0.0273011	0.000140354	0.626622	0.931669	0.712002	0.932565
Brain	chr11_3	chr11	94814359	99862185	5047826	23	18	0.246372	0.0149012	0.00013777	0.812582	0.931669	0.723573	0.932565
Brain	chr12_2	chr12	58010659	58412047	401388	227	205	2.87755	0.024025	0.000647803	0.00739242	0.0517469	0.000805138	0.00932555
Brain	chr12_3	chr12	59205546	59760835	555289	179	157	3.8286	0.0267259	0.000513318	0.000100756	0.00138339	0.00720162	0.0403291
Brain	chr12_4	chr12	60295548	62125965	1830417	71	61	0.0524596	0.00123389	4.84683e-05	0.0407543	0.163017	0.987732	0.987732
Brain	chr12_5	chr12	62459081	69175486	6716405	419	324	13.574	0.0471041	0.000273593	1.23756e-05	0.000231012	0.20658	0.723028
Brain	chr13_1	chr13	57421271	71671529	14250258	64	45	1.02812	0.030652	0.000160164	0.726609	0.931669	0.621754	0.932565
Brain	chr13_2	chr13	93621494	114820230	21198736	43	30	0.651137	0.0261721	0.00013193	0.892853	0.931669	0.749383	0.932565
Brain	chr14_2	chr14	40734515	44588938	3854423	23	16	0.34433	0.0249425	0.000167083	0.651593	0.931669	0.590194	0.932565
Brain	chr14_4	chr14	99249895	99312542	62647	36	30	2.06327	0.0966522	0.00104777	7.87254e-06	0.000231012	6.48509e-07	1.81582e-05
Brain	chr15_2	chr15	46352228	50803763	4451535	29	26	0.646831	0.0341818	0.000183117	0.622475	0.931669	0.518496	0.932565
Brain	chr15_3	chr15	67491167	71726931	4235764	30	22	0.730189	0.0379159	0.000197936	0.483248	0.931669	0.455324	0.932565
Brain	chr16_1	chr16	7205223	11702975	4497752	28	21	0.515847	0.0292179	0.000233697	0.865915	0.931669	0.321044	0.905562
Brain	chr16_2	chr16	58685536	66960986	8275450	36	27	0.473176	0.0200983	0.000159413	0.844639	0.931669	0.625189	0.932565
Brain	chr17_1	chr17	21063066	27145941	6082875	34	26	0.199946	0.00934392	0.000137709	0.916647	0.933313	0.723849	0.932565
Brain	chr17_2	chr17	36559221	40117508	3558287	37	34	0.366826	0.014702	0.000174129	0.763465	0.931669	0.558367	0.932565
Brain	chr17_3	chr17	48273568	51790469	3516901	35	30	0.293132	0.0120231	0.000149086	0.679786	0.931669	0.672433	0.932565
Brain	chr18_2	chr18	45978861	62079733	16100872	26	18	0.574699	0.0467741	0.000117817	0.76173	0.931669	0.808989	0.955731
Brain	chr19_1	chr19	4542658	7066790	2524132	51	45	0.739761	0.0220676	0.000228259	0.442041	0.931669	0.339586	0.905562
Brain	chr19_2	chr19	39115855	41103526	1987671	71	65	1.16733	0.0289653	0.000232832	0.0905504	0.338055	0.323945	0.905562
Brain	chr19_3	chr19	42946193	43648468	702275	33	28	0.0741683	0.00378782	8.68543e-05	0.0180163	0.100891	0.916953	0.955731
Brain	chr19_4	chr19	48587038	50209980	1622942	42	39	0.282227	0.01023	0.000149314	0.259254	0.806568	0.671391	0.932565
Brain	chr20_1	chr20	4589114	10681488	6092374	27	24	0.335501	0.0248523	0.000143704	0.844639	0.931669	0.696895	0.932565
Brain	chr20_2	chr20	34725063	36102996	1377933	17	14	0.32073	0.0337685	0.00031584	0.862444	0.931669	0.123458	0.493833
Brain	chr8_3	chr8	127923288	128746253	822965	100	73	2.83787	0.0387431	0.000720843	0.212488	0.69996	0.000231829	0.00432748
Breast	chr1_2	chr1	55921079	70732962	14811883	645	461	3.98612	0.00943005	0.000221442	0.0996445	0.683277	0.459342	0.889718
Breast	chr1_3	chr1	155232040	170005511	14773471	947	661	6.40597	0.0107973	0.000256124	0.022467	0.308118	0.344763	0.889718
Breast	chr1_4	chr1	181279369	194334533	13055164	603	426	0.530674	0.0014791	9.16345e-05	0.180433	0.735879	0.924338	0.999964
Breast	chr1_5	chr1	214905064	234992703	20087639	1052	714	4.70322	0.00651312	0.00018819	0.0175791	0.281266	0.584712	0.889718
Breast	chr2_1	chr2	46491690	62643422	16151732	563	365	3.0855	0.00890278	0.000213386	0.231676	0.886042	0.488581	0.889718
Breast	chr2_2	chr2	162535757	183506629	20970872	638	421	2.37042	0.00640544	0.000157165	0.170572	0.735879	0.707175	0.916272
Breast	chr3_1	chr3	49057280	72473054	23415774	740	451	3.58807	0.00751991	0.000182474	0.10968	0.701955	0.607196	0.889718
Breast	chr3_2	chr3	82233288	89055523	6822235	410	301	1.65088	0.0061095	0.00024059	0.365905	0.904402	0.393647	0.889718
Breast	chr3_3	chr3	107201802	109536742	2334940	68	50	0.00381863	8.65732e-05	3.18428e-05	0.982758	0.982758	0.997758	0.999964
Breast	chr3_4	chr3	110833492	119953125	9119633	325	216	0.647652	0.00294886	0.000139278	0.403601	0.904402	0.775493	0.919103
Breast	chr3_5	chr3	152650640	164500703	11850063	494	337	2.7683	0.00740348	0.000231034	0.23997	0.886042	0.42572	0.889718
Breast	chr3_6	chr3	170185066	187644846	17459780	891	590	5.52498	0.0102491	0.000239559	0.0598295	0.528172	0.397036	0.889718
Breast	chr4_2	chr4	41312117	59318777	18006660	475	334	3.85491	0.0130904	0.000237497	0.426922	0.904402	0.403865	0.889718
Breast	chr4_3	chr4	83281744	94333149	11051405	274	179	0.671172	0.00324989	0.000150771	0.723865	0.968367	0.732003	0.916272
Breast	chr4_4	chr4	119842939	129204287	9361348	187	135	0.222412	0.0019851	8.99749e-05	0.729184	0.968367	0.928217	0.999964
Breast	chr4_5	chr4	150573644	170893609	20319965	426	270	1.53729	0.0057792	0.000147837	0.413409	0.904402	0.743267	0.916272
Breast	chr5_2	chr5	13580129	26337061	12756932	385	247	1.70268	0.00724664	0.000193094	0.388936	0.904402	0.565565	0.889718
Breast	chr5_3	chr5	46193646	59925443	13731797	377	258	2.08178	0.00902449	0.000216815	0.581388	0.968367	0.476031	0.889718
Breast	chr5_4	chr5	92682922	106755221	14072299	264	171	0.778488	0.00417058	0.000145011	0.729986	0.968367	0.754016	0.916272
Breast	chr5_5	chr5	127055289	138384185	11328896	184	129	0.12643	0.00120659	6.83491e-05	0.857643	0.973195	0.968835	0.999964
Breast	chr6_1	chr6	9618823	21617140	11998317	504	356	0.631979	0.00195522	0.000116034	0.397394	0.904402	0.856086	0.955631
Breast	chr6_2	chr6	22275182	24677402	2402220	62	49	0.000556406	1.43055e-05	1.08708e-05	0.966875	0.977053	0.999964	0.999964
Breast	chr6_3	chr6	39959460	47964990	8005530	475	345	1.431	0.00474184	0.000187702	0.164744	0.735879	0.586624	0.889718
Breast	chr6_4	chr6	66096915	76273914	10176999	444	325	1.45448	0.00448364	0.000186387	0.380712	0.904402	0.591785	0.889718
Breast	chr6_5	chr6	104836204	113347668	8511464	464	330	1.09751	0.00349821	0.000163004	0.18397	0.735879	0.684245	0.916272
Breast	chr6_6	chr6	128475846	137217579	8741733	497	357	2.34554	0.00679727	0.000212356	0.0619943	0.528172	0.492383	0.889718
Breast	chr7_1	chr7	6427728	20238597	13810869	385	263	1.08846	0.00432917	0.000145864	0.421645	0.904402	0.750783	0.916272
Breast	chr7_2	chr7	38350505	51860175	13509670	445	301	1.68929	0.00646196	0.000187912	0.462165	0.935505	0.585799	0.889718
Breast	chr7_3	chr7	52034867	69764663	17729796	521	373	2.24471	0.00788823	0.000184236	0.467753	0.935505	0.60025	0.889718
Breast	chr7_4	chr7	92451153	112041926	19590773	606	380	2.00486	0.00493517	0.000152186	0.157892	0.735879	0.726544	0.916272
Breast	chr8_2	chr8	36627439	42653504	6026065	880	647	11.0632	0.0189568	0.000548434	0.0610684	0.528172	0.0128859	0.41235
Breast	chr8_3	chr8	70779589	82306813	11527224	655	465	1.44173	0.0034455	0.000159851	0.175304	0.735879	0.696654	0.916272
Breast	chr8_4	chr8	106852991	115875097	9022106	544	386	1.70705	0.00461905	0.000193011	0.146004	0.735879	0.56589	0.889718
Breast	chr8_5	chr8	116413482	117349437	935955	101	69	0.00266892	3.5537e-05	3.63656e-05	0.896416	0.973195	0.996367	0.999964
Breast	chr8_6	chr8	117351189	136940422	19589233	1341	913	11.3693	0.0139934	0.000268016	0.00221191	0.0707811	0.310196	0.889718
Breast	chr9_1	chr9	9087184	17187309	8100125	308	197	1.25109	0.00681763	0.000220476	0.522378	0.968367	0.462802	0.889718
Breast	chr9_2	chr9	26625429	32783176	6157747	202	143	1.09932	0.009897	0.000242233	0.677276	0.968367	0.388282	0.889718
Breast	chr9_3	chr9	74181399	82277935	8096536	269	203	2.08568	0.0120346	0.00025189	0.43071	0.904402	0.357673	0.889718
Breast	chr9_4	chr9	117536675	127348685	9812010	359	261	3.53142	0.0154749	0.000294744	0.365122	0.904402	0.241703	0.889718
Breast	chr10_2	chr10	22033364	27417077	5383713	218	158	0.431419	0.0033519	0.000171512	0.793205	0.968367	0.650592	0.916272
Breast	chr10_3	chr10	55998420	65126613	9128193	373	265	1.70469	0.00707457	0.000210707	0.322792	0.904402	0.498494	0.889718
Breast	chr10_4	chr10	77382118	86913361	9531243	382	285	1.94896	0.0078617	0.000215954	0.330877	0.904402	0.479168	0.889718
Breast	chr10_5	chr10	101130749	122763731	21632982	552	360	4.02965	0.0123996	0.000213386	0.2622	0.898971	0.488583	0.889718
Breast	chr11_1	chr11	23951645	37583100	13631455	605	391	4.82853	0.0117265	0.000279124	0.159176	0.735879	0.28019	0.889718
Breast	chr11_2	chr11	37601961	40392361	2790400	132	97	0.0234612	0.000266089	5.50795e-05	0.790658	0.968367	0.984582	0.999964
Breast	chr11_3	chr11	44069017	45393336	1324319	63	52	0.0011148	2.70292e-05	1.45068e-05	0.55037	0.968367	0.999887	0.999964
Breast	chr11_4	chr11	68638441	72925850	4287409	801	661	8.15824	0.0165335	0.000517418	0.04726	0.528172	0.0191805	0.460333
Breast	chr11_5	chr11	74207476	83570658	9363182	1403	1079	23.9368	0.0242993	0.00046941	6.59814e-05	0.00316711	0.0348963	0.516094
Breast	chr12_2	chr12	11943921	18467811	6523890	357	253	1.69622	0.00666948	0.000258455	0.406967	0.904402	0.337791	0.889718
Breast	chr12_3	chr12	32818287	45471166	12652879	323	235	0.775303	0.00352636	0.000140771	0.688128	0.968367	0.769945	0.919103
Breast	chr12_4	chr12	64673891	70977831	6303940	462	368	3.21503	0.0105903	0.000281061	0.0715233	0.528172	0.275184	0.889718
Breast	chr12_5	chr12	88458792	99572291	11113499	449	302	2.65221	0.00973953	0.000245065	0.325136	0.904402	0.379139	0.889718
Breast	chr13_2	chr13	45918891	50737473	4818582	184	130	1.28332	0.00993994	0.000338711	0.877251	0.973195	0.155295	0.889718
Breast	chr13_3	chr13	71406815	78460611	7053796	211	148	0.906003	0.00666593	0.000201963	0.633266	0.968367	0.531412	0.889718
Breast	chr13_4	chr13	95473032	101093932	5620900	179	131	0.538074	0.00511393	0.000181338	0.748039	0.968367	0.611681	0.889718
Breast	chr14_1	chr14	24084798	32434351	8349553	285	199	1.28445	0.006621	0.000222429	0.641651	0.968367	0.45582	0.889718
Breast	chr14_2	chr14	38194684	50453269	12258585	391	262	2.18786	0.00835599	0.000229026	0.497308	0.968367	0.432645	0.889718
Breast	chr14_3	chr14	65088581	70995154	5906573	201	147	0.721993	0.00622217	0.000225219	0.875796	0.973195	0.44594	0.889718
Breast	chr14_4	chr14	95196844	103877234	8680390	211	151	0.569763	0.00422189	0.000156021	0.79137	0.968367	0.711644	0.916272
Breast	chr15_1	chr15	26182664	34535917	8353253	169	118	0.341614	0.00296413	0.000119204	0.716738	0.968367	0.84585	0.955631
Breast	chr15_2	chr15	47827936	53321139	5493203	184	131	0.64451	0.00641124	0.000205171	0.761325	0.968367	0.519239	0.889718
Breast	chr15_3	chr15	58807646	61269248	2461602	97	70	0.0808268	0.00137966	0.000118626	0.88522	0.973195	0.847737	0.955631
Breast	chr15_4	chr15	65772245	72469571	6697326	174	122	0.460339	0.00360931	0.000166152	0.832626	0.973195	0.671815	0.916272
Breast	chr15_5	chr15	81479787	86070553	4590766	76	53	0.0480381	0.00112162	7.56679e-05	0.956244	0.976589	0.957185	0.999964
Breast	chr15_6	chr15	94791559	99495075	4703516	369	250	4.3858	0.0188061	0.000350833	0.00442723	0.0959071	0.136617	0.889718
Breast	chr16_2	chr16	10351756	23425196	13073440	431	299	1.3944	0.00519182	0.000166806	0.400042	0.904402	0.66923	0.916272
Breast	chr16_3	chr16	47053675	54704681	7651006	299	216	1.68701	0.00870634	0.000265398	0.669191	0.968367	0.31759	0.889718
Breast	chr16_4	chr16	67114564	70387590	3273026	160	116	0.542176	0.00475873	0.000232948	0.697017	0.968367	0.419181	0.889718
Breast	chr16_5	chr16	79662635	87658248	7995613	237	155	0.867792	0.00550766	0.000196244	0.674722	0.968367	0.553357	0.889718
Breast	chr17_1	chr17	35153001	38438997	3285996	1036	828	20.5774	0.0326476	0.000695724	1.83659e-05	0.00176313	0.00177243	0.170153
Breast	chr17_2	chr17	49122433	53126528	4004095	440	373	2.76239	0.0093551	0.000316033	0.069119	0.528172	0.196	0.889718
Breast	chr17_3	chr17	53138193	53933392	795199	82	74	0.0211087	0.000360924	9.27861e-05	0.85609	0.973195	0.921585	0.999964
Breast	chr17_4	chr17	55965453	61058006	5092553	918	735	10.4761	0.0191951	0.000481977	0.00499516	0.0959071	0.0299007	0.516094
Breast	chr18_2	chr18	6882920	11410891	4527971	161	113	0.783191	0.0079322	0.000284827	0.91237	0.973195	0.265641	0.889718
Breast	chr18_3	chr18	22879484	27910979	5031495	170	117	0.859619	0.00767137	0.000275558	0.87979	0.973195	0.289583	0.889718
Breast	chr18_4	chr18	44890457	48922294	4031837	111	73	0.151264	0.00211263	0.00014516	0.948683	0.976589	0.753453	0.916272
Breast	chr18_5	chr18	60139033	67254230	7115197	187	126	1.42996	0.0124474	0.000282402	0.796885	0.968367	0.271757	0.889718
Breast	chr19_1	chr19	3282498	6925678	3643180	319	239	1.75191	0.00850257	0.000341611	0.405363	0.904402	0.150641	0.889718
Breast	chr19_2	chr19	11313579	14497843	3184264	246	181	0.873791	0.0051963	0.000299079	0.706194	0.968367	0.231778	0.889718
Breast	chr19_3	chr19	20745692	28325264	7579572	235	182	0.34562	0.00278392	0.000124634	0.786879	0.968367	0.827701	0.955631
Breast	chr19_4	chr19	30128538	32953739	2825201	160	117	0.134678	0.00108069	0.000130814	0.783011	0.968367	0.806196	0.943839
Breast	chr19_5	chr19	34278557	38622331	4343774	264	189	2.23521	0.0112002	0.000390471	0.580973	0.968367	0.0884016	0.889718
Breast	chr20_1	chr20	8536101	16276277	7740176	393	265	3.03053	0.0120142	0.000328415	0.429948	0.904402	0.172808	0.889718
Breast	chr20_2	chr20	32208070	36226541	4018471	254	187	0.826136	0.00480702	0.000250329	0.640954	0.968367	0.362512	0.889718
Breast	chr20_3	chr20	46629411	50658370	4028959	325	249	1.82584	0.0075753	0.000346583	0.532359	0.968367	0.142934	0.889718
Breast	chr20_4	chr20	53513386	56951340	3437954	329	263	1.27003	0.00614463	0.00025419	0.146597	0.735879	0.350622	0.889718
Breast	chr21_1	chr21	16221440	19389192	3167752	172	131	1.97874	0.0188779	0.000463222	0.780438	0.968367	0.0376318	0.516094
Breast	chr21_2	chr21	23447398	27088624	3641226	132	91	0.37927	0.00477392	0.000221852	0.90821	0.973195	0.457875	0.889718
Breast	chr21_3	chr21	36004257	37522300	1518043	163	125	2.14975	0.0214392	0.000620636	0.562424	0.968367	0.0049597	0.238066
Breast	chr22_1	chr22	24508714	33026369	8517655	309	219	1.55575	0.00730483	0.000232833	0.571775	0.968367	0.41957	0.889718
Breast	chr22_2	chr22	35998575	37692363	1693788	92	62	0.468365	0.0071666	0.00038364	0.940933	0.976589	0.0954474	0.889718
Breast	chr22_3	chr22	43062293	45290605	2228312	81	65	0.163461	0.0030396	0.000184002	0.949352	0.976589	0.601171	0.889718
Breast	chr22_4	chr22	48710815	51159608	2448793	128	91	0.234398	0.00257082	0.000197279	0.848803	0.973195	0.549365	0.889718
Breast	chrX_2	chrX	27378240	40638240	13260000	365	246	1.72022	0.00691069	0.000189368	0.433359	0.904402	0.580098	0.889718
Breast	chrX_3	chrX	62326413	74133889	11807476	374	237	2.38728	0.00998608	0.000252947	0.518049	0.968367	0.354421	0.889718
Breast	chrX_4	chrX	126842803	146585342	19742539	546	353	2.66161	0.00777456	0.000182282	0.261697	0.898971	0.607954	0.889718
Colo-rectum	chr1_2	chr1	49266843	50324083	1057240	47	25	0.73019	0.0259021	0.000599284	0.643067	0.954883	7.26763e-05	0.000419908
Colo-rectum	chr1_3	chr1	94078247	106407926	12329679	35	26	0.182853	0.00690437	6.75512e-05	0.397568	0.954883	0.908359	0.943542
Colo-rectum	chr1_4	chr1	153064971	174079656	21014685	51	41	0.502722	0.0153042	8.01137e-05	0.323389	0.885065	0.853161	0.943542
Colo-rectum	chr2_1	chr2	19739508	44424388	24684880	56	41	0.613648	0.0185222	9.5367e-05	0.604099	0.954883	0.77287	0.943542
Colo-rectum	chr2_2	chr2	77479071	115932750	38453679	87	49	0.767135	0.0123071	8.31943e-05	0.210289	0.683439	0.837955	0.943542
Colo-rectum	chr2_3	chr2	137875548	142936022	5060474	34	19	0.28356	0.0151256	0.000195804	0.910787	0.954883	0.24533	0.779815
Colo-rectum	chr2_4	chr2	203180117	225030954	21850837	51	27	0.235943	0.00833991	7.99922e-05	0.776216	0.954883	0.853749	0.943542
Colo-rectum	chr3_2	chr3	60260760	60797444	536684	146	87	3.4396	0.0334168	0.0014362	0.191464	0.663741	6.35048e-14	1.10075e-12
Colo-rectum	chr3_3	chr3	99652517	114886797	15234280	56	33	0.634775	0.0182794	0.000142135	0.680589	0.954883	0.497135	0.925687
Colo-rectum	chr3_4	chr3	174570152	180253201	5683049	76	41	1.78306	0.036185	0.000400876	0.641864	0.954883	0.00575917	0.0272252
Colo-rectum	chr4_1	chr4	32526883	62400003	29873120	66	42	0.572238	0.0150243	9.06066e-05	0.626177	0.954883	0.799164	0.943542
Colo-rectum	chr4_2	chr4	91663638	91986463	322825	48	32	1.08251	0.0370136	0.00116716	0.617698	0.954883	6.49831e-11	5.63187e-10
Colo-rectum	chr4_3	chr4	119806854	129751611	9944757	44	28	0.531945	0.0175918	0.000131123	0.260043	0.795426	0.560945	0.925687
Colo-rectum	chr4_4	chr4	150735289	180659354	29924065	92	59	1.12742	0.0182775	0.000118527	0.457103	0.954883	0.636305	0.943542
Colo-rectum	chr5_2	chr5	58779875	59451175	671300	64	39	1.5276	0.0379676	0.000935534	0.430532	0.954883	2.2215e-08	1.44398e-07
Colo-rectum	chr5_3	chr5	91100838	101389229	10288391	47	26	0.431233	0.0156116	0.000150231	0.725646	0.954883	0.452263	0.925687
Colo-rectum	chr5_4	chr5	127360988	162781737	35420749	112	77	2.18316	0.0382337	0.000129652	0.170027	0.631528	0.569653	0.925687
Colo-rectum	chr6_2	chr6	31359991	49071645	17711654	81	62	1.10988	0.0201854	0.00013108	0.290112	0.8381	0.561196	0.925687
Colo-rectum	chr6_3	chr6	85754639	101224995	15470356	56	40	0.271742	0.00781847	7.84083e-05	0.515784	0.954883	0.861319	0.943542
Colo-rectum	chr6_4	chr6	128768036	138772887	10004851	42	32	0.261367	0.00855929	0.000103019	0.763678	0.954883	0.728908	0.943542
Colo-rectum	chr6_5	chr6	162504997	163078054	573057	74	42	1.5839	0.0326672	0.00114724	0.615151	0.954883	1.07916e-10	8.01661e-10
Colo-rectum	chr7_2	chr7	79266431	88544436	9278005	57	42	1.44399	0.0413036	0.000182622	0.0552016	0.287049	0.296506	0.856573
Colo-rectum	chr7_4	chr7	110514868	115257201	4742333	57	38	0.6489	0.0176449	0.000254588	0.782156	0.954883	0.0955361	0.331192
Colo-rectum	chr7_5	chr7	130589308	142758913	12169605	49	30	0.245812	0.00737466	0.000110088	0.89063	0.954883	0.687036	0.943542
Colo-rectum	chr8_2	chr8	40554079	47115343	6561264	50	35	0.34621	0.0127804	0.000169246	0.907889	0.954883	0.355793	0.925062
Colo-rectum	chr8_3	chr8	75339199	79489593	4150394	98	67	2.07552	0.032934	0.000193182	1.11333e-12	2.89466e-11	0.254939	0.779815
Colo-rectum	chr8_4	chr8	90375358	108331525	17956167	93	66	1.39076	0.0231546	0.000132676	0.0649208	0.306898	0.551789	0.925687
Colo-rectum	chr9_2	chr9	35693387	139968458	104275071	62	39	0.668048	0.022781	5.12674e-05	0.55704	0.954883	0.960521	0.960521
Colo-rectum	chr10_2	chr10	26543913	29775338	3231425	29	23	0.22672	0.01382	0.000156217	0.639908	0.954883	0.420451	0.925687
Colo-rectum	chr10_3	chr10	45333741	53065496	7731755	34	26	0.287928	0.011952	0.000131101	0.867104	0.954883	0.561073	0.925687
Colo-rectum	chr11_2	chr11	45726603	65910389	20183786	100	67	1.28347	0.0258865	0.000130705	0.134981	0.539922	0.563418	0.925687
Colo-rectum	chr11_3	chr11	94378526	103390628	9012102	27	20	0.159142	0.0096016	8.40445e-05	0.72012	0.954883	0.833657	0.943542
Colo-rectum	chr12_1	chr12	7077582	15877939	8800357	70	57	1.01896	0.0239662	0.000149481	0.0531785	0.287049	0.456331	0.925687
Colo-rectum	chr12_2	chr12	49814181	61294768	11480587	94	81	1.21099	0.0182395	0.000102068	9.81636e-06	0.000148848	0.734461	0.943542
Colo-rectum	chr12_3	chr12	76407057	83140418	6733361	39	32	0.12627	0.00455978	6.40484e-05	0.132714	0.539922	0.921545	0.943542
Colo-rectum	chr12_4	chr12	93408120	116946017	23537897	107	88	0.948111	0.0177414	7.71394e-05	0.00396361	0.0343513	0.867263	0.943542
Colo-rectum	chr13_3	chr13	71307703	73850958	2543255	30	21	0.356409	0.0211028	0.000294538	0.955286	0.955286	0.0468068	0.173854
Colo-rectum	chr13_4	chr13	91604141	104267027	12662886	45	26	0.118678	0.00815645	6.29693e-05	0.486189	0.954883	0.925397	0.943542
Colo-rectum	chr14_1	chr14	67067478	68497871	1430393	18	10	0.426319	0.0381761	0.000422878	0.827153	0.954883	0.00363406	0.0188971
Colo-rectum	chr16_1	chr16	6419880	6682734	262854	69	52	1.53891	0.0299021	0.00174353	0.921005	0.954883	0	0
Colo-rectum	chr16_2	chr16	6686477	7064831	378354	84	61	2.37461	0.0453502	0.00160381	0.724764	0.954883	7.77156e-16	2.02061e-14
Colo-rectum	chr16_3	chr16	78644126	78995036	350910	50	29	1.00517	0.0357834	0.00121722	0.732958	0.954883	1.80851e-11	1.88085e-10
Colo-rectum	chr17_1	chr17	28527533	30781668	2254135	30	23	0.400455	0.0206293	0.000175773	0.0116678	0.0866753	0.325938	0.892042
Colo-rectum	chr17_2	chr17	56192466	70117361	13924895	63	48	0.464849	0.0148496	9.86741e-05	0.361077	0.938801	0.754092	0.943542
Colo-rectum	chr20_1	chr20	14647142	15230908	583766	215	124	3.86973	0.0272696	0.00130793	0.0338969	0.22033	1.75793e-12	2.28531e-11
Colo-rectum	chr20_2	chr20	21665367	24612034	2946667	36	25	0.133856	0.00512933	0.000147664	0.827153	0.954883	0.466274	0.925687
Colo-rectum	chr20_3	chr20	39911492	45969541	6058049	35	28	0.0760834	0.00291334	6.35362e-05	0.552435	0.954883	0.923386	0.943542
Colo-rectum	chr21_1	chr21	25451698	26844348	1392650	25	19	1.06244	0.0723032	0.000347069	0.00338711	0.0343513	0.0171365	0.0730164
Colo-rectum	chrX_2	chrX	61936007	70873714	8937707	26	17	0.237861	0.0143676	0.000118699	0.85439	0.954883	0.635273	0.943542
Colo-rectum	chrX_3	chrX	95909840	105387556	9477716	27	15	0.226045	0.0153094	0.00013225	0.93652	0.954883	0.554296	0.925687
Colo-rectum	chr7_3	chr7	92957460	96857282	3899822	35	26	0.353826	0.0175964	0.000102317	1.14499e-05	0.000148848	0.733013	0.943542
Colo-rectum	chr10_4	chr10	72697057	73194125	497068	36	22	1.29303	0.05175	0.000343863	0	0	0.0182541	0.0730164
Esophagus	chr1_1	chr1	10691020	23090613	12399593	258	177	0.684858	0.00384355	0.000110317	0.103645	0.653761	0.865661	0.96206
Esophagus	chr1_2	chr1	33316902	51114128	17797226	245	159	3.22931	0.0169162	0.000231595	0.338197	0.947072	0.51139	0.931866
Esophagus	chr1_3	chr1	155808384	175099665	19291281	234	149	3.40588	0.0197272	0.000233464	0.368918	0.947072	0.506168	0.931866
Esophagus	chr1_4	chr1	175100179	194783251	19683072	238	152	1.81891	0.00989786	0.000163555	0.293289	0.947072	0.713698	0.96206
Esophagus	chr1_5	chr1	235185878	249215185	14029307	307	188	3.37642	0.0148088	0.000274825	0.340436	0.947072	0.398272	0.931866
Esophagus	chr2_2	chr2	28338714	44009849	15671135	191	132	0.40839	0.00325679	8.07155e-05	0.217871	0.921235	0.932547	0.96206
Esophagus	chr2_3	chr2	63664688	82682343	19017655	197	126	0.427014	0.0046166	9.05391e-05	0.590545	0.956529	0.912432	0.96206
Esophagus	chr2_4	chr2	131891510	144037942	12146432	197	109	0.635097	0.00469471	0.000146923	0.563065	0.956529	0.763647	0.96206
Esophagus	chr2_5	chr2	196021873	225306491	29284618	345	210	1.48022	0.00696583	0.000126039	0.334749	0.947072	0.823736	0.96206
Esophagus	chr3_2	chr3	60297650	60607160	309510	311	191	7.29698	0.0365736	0.00304262	0.629705	0.956529	1.09013e-12	8.93905e-11
Esophagus	chr3_3	chr3	161044800	175301657	14256857	424	267	5.86254	0.0235802	0.000288385	0.027888	0.25409	0.366406	0.931866
Esophagus	chr4_1	chr4	8833496	33644309	24810813	314	218	3.42816	0.0171775	0.000178019	0.142116	0.728347	0.669684	0.96206
Esophagus	chr4_2	chr4	91054154	94353713	3299559	211	116	4.09752	0.0292089	0.000724272	0.583754	0.956529	0.0123264	0.119954
Esophagus	chr5_2	chr5	21766342	27626984	5860642	95	65	0.140984	0.00206564	9.99627e-05	0.798117	0.9768	0.891103	0.96206
Esophagus	chr5_3	chr5	56958115	59348948	2390833	139	81	1.62156	0.0200204	0.000653484	0.941599	0.97809	0.022728	0.169427
Esophagus	chr5_4	chr5	93023052	111166113	18143061	156	100	0.265869	0.00245514	7.75123e-05	0.725157	0.956529	0.938595	0.96206
Esophagus	chr5_5	chr5	135417426	147248064	11830638	107	77	0.211775	0.00341144	7.92264e-05	0.681796	0.956529	0.935391	0.96206
Esophagus	chr6_2	chr6	35236087	42993354	7757267	230	152	3.11225	0.0211166	0.000308257	0.12854	0.728347	0.323017	0.931866
Esophagus	chr6_3	chr6	97467114	108560657	11093543	149	97	0.804647	0.00759406	0.000157086	0.523601	0.956529	0.733259	0.96206
Esophagus	chr6_4	chr6	137779337	148258566	10479229	174	109	1.8864	0.0152154	0.000247195	0.470705	0.956529	0.468665	0.931866
Esophagus	chr7_1	chr7	1875119	21089354	19214235	259	161	0.878318	0.00505814	0.000120333	0.371052	0.947072	0.839352	0.96206
Esophagus	chr7_2	chr7	52553336	56304236	3750900	228	161	3.00235	0.0195208	0.000373103	0.0198707	0.212915	0.208285	0.931866
Esophagus	chr7_3	chr7	84821726	92255491	7433765	215	144	1.19829	0.0081763	0.00021683	0.360945	0.947072	0.553528	0.96206
Esophagus	chr7_4	chr7	109868314	110864240	995926	207	113	2.2327	0.0158529	0.0010157	0.676813	0.956529	0.000872542	0.0119247
Esophagus	chr7_5	chr7	128579536	148411776	19832240	235	161	0.61012	0.00389072	9.67625e-05	0.445067	0.956529	0.898555	0.96206
Esophagus	chr8_1	chr8	9066007	13429197	4363190	208	144	3.32065	0.0244213	0.000333149	0.00209643	0.0343814	0.274222	0.931866
Esophagus	chr8_2	chr8	31523395	39671279	8147884	141	95	0.589619	0.00765681	0.000156126	0.554857	0.956529	0.73615	0.96206
Esophagus	chr8_3	chr8	58430990	68790229	10359239	113	73	0.0490579	0.000739425	4.55621e-05	0.795064	0.9768	0.983421	0.983421
Esophagus	chr8_4	chr8	89135779	99752367	10616588	187	123	1.94373	0.0161726	0.000244007	0.478419	0.956529	0.477232	0.931866
Esophagus	chr8_5	chr8	126113967	132938130	6824163	211	137	1.92534	0.0142575	0.000283401	0.293034	0.947072	0.377908	0.931866
Esophagus	chr9_1	chr9	7403761	12482930	5079169	131	81	0.652624	0.00837846	0.000235628	0.741649	0.956529	0.500156	0.931866
Esophagus	chr9_2	chr9	21226298	26207605	4981307	161	121	1.86585	0.0185931	0.000351888	0.664364	0.956529	0.24146	0.931866
Esophagus	chr9_3	chr9	78018088	90299730	12281642	108	80	0.346809	0.00486553	0.000115815	0.92674	0.97809	0.851408	0.96206
Esophagus	chr9_4	chr9	117855032	131449607	13594575	208	148	1.24414	0.00876319	0.000163063	0.433882	0.956529	0.71519	0.96206
Esophagus	chr10_2	chr10	30957792	52815692	21857900	197	136	0.807836	0.0088207	0.000110584	0.563065	0.956529	0.864979	0.96206
Esophagus	chr10_3	chr10	53668494	61051799	7383305	98	62	0.537169	0.00917638	0.000213927	0.963266	0.97809	0.561983	0.96206
Esophagus	chr10_4	chr10	74017251	84250597	10233346	217	151	2.72381	0.0189251	0.000287833	0.494684	0.956529	0.367668	0.931866
Esophagus	chr10_5	chr10	105580643	120836612	15255969	169	120	0.981808	0.00991763	0.000140865	0.508674	0.956529	0.781465	0.96206
Esophagus	chr11_2	chr11	31261006	37435434	6174428	92	59	0.150831	0.00227825	0.000105731	0.823891	0.977422	0.877168	0.96206
Esophagus	chr11_3	chr11	46785660	55871108	9085448	89	60	0.079156	0.00130045	6.92229e-05	0.944904	0.97809	0.953	0.964765
Esophagus	chr11_4	chr11	67907507	72108764	4201257	221	152	3.63529	0.0260217	0.000433426	0.0957138	0.653761	0.134224	0.6879
Esophagus	chr11_5	chr11	98681757	111032076	12350319	153	110	0.297195	0.00319095	8.99677e-05	0.63301	0.956529	0.913664	0.96206
Esophagus	chr11_6	chr11	116860260	123790283	6930023	131	86	0.493502	0.00541155	0.000146729	0.381139	0.947072	0.764222	0.96206
Esophagus	chr12_2	chr12	24270644	26170026	1899382	154	89	2.08752	0.0210112	0.000484385	0.0207722	0.212915	0.0908775	0.573227
Esophagus	chr12_3	chr12	66682208	70628144	3945936	250	178	4.28261	0.0249158	0.000357832	0.000118247	0.00242407	0.231755	0.931866
Esophagus	chr12_4	chr12	101804577	122868541	21063964	168	112	1.16239	0.0112306	0.000119535	0.216937	0.921235	0.841503	0.96206
Esophagus	chr13_1	chr13	27903114	35848778	7945664	182	136	1.86109	0.0149579	0.0002075	0.0525886	0.431226	0.580875	0.96206
Esophagus	chr13_2	chr13	41615956	44870268	3254312	87	62	0.358595	0.00626063	0.000168631	0.287112	0.947072	0.698277	0.96206
Esophagus	chr13_3	chr13	54203048	57895101	3692053	95	61	0.772791	0.0146154	0.000326147	0.892295	0.97809	0.28733	0.931866
Esophagus	chr13_4	chr13	71023788	74244689	3220901	84	54	0.281407	0.00560307	0.000188666	0.721578	0.956529	0.637328	0.96206
Esophagus	chr13_5	chr13	84654591	91825441	7170850	84	60	0.193946	0.00351534	0.000106157	0.834385	0.977422	0.876115	0.96206
Esophagus	chr14_1	chr14	22900654	23763539	862885	100	79	2.87544	0.0449731	0.000459248	1.40419e-10	1.15143e-08	0.11037	0.646451
Esophagus	chr14_2	chr14	43814120	50382316	6568196	108	65	1.04825	0.0142165	0.00026684	0.746559	0.956529	0.417879	0.931866
Esophagus	chr14_3	chr14	65498860	69794819	4295959	98	60	1.04222	0.0176077	0.000324235	0.734676	0.956529	0.290992	0.931866
Esophagus	chr15_2	chr15	52474317	62801486	10327169	126	88	1.8939	0.0248726	0.000245836	0.572575	0.956529	0.472307	0.931866
Esophagus	chr15_3	chr15	69417752	72284257	2866505	41	27	0.249565	0.00977266	0.000204741	0.876209	0.97809	0.589052	0.96206
Esophagus	chr15_4	chr15	87021116	93461160	6440044	95	75	2.29141	0.0394648	0.000315636	0.52113	0.956529	0.307912	0.931866
Esophagus	chr16_1	chr16	3580568	17622334	14041766	245	167	3.0792	0.0199202	0.000234841	0.209837	0.921235	0.502337	0.931866
Esophagus	chr16_2	chr16	62696095	70628710	7932615	145	84	1.27857	0.0137748	0.000300306	0.8887	0.97809	0.339902	0.931866
Esophagus	chr16_3	chr16	78561704	78864529	302825	261	156	5.70571	0.0316506	0.00284469	0.700502	0.956529	8.65952e-12	3.5504e-10
Esophagus	chr17_2	chr17	37640778	38708072	1067294	359	274	4.69364	0.019329	0.000670373	2.89909e-05	0.000792417	0.0196691	0.161286
Esophagus	chr17_3	chr17	39874708	46340080	6465372	220	176	0.889273	0.00712948	0.000158139	0.0801558	0.597525	0.730085	0.96206
Esophagus	chr17_4	chr17	64281423	70069004	5787581	251	192	4.0964	0.0264529	0.000264654	1.57395e-05	0.000645321	0.423354	0.931866
Esophagus	chr18_2	chr18	19176843	20417911	1241068	145	108	2.45911	0.0289209	0.000716735	0.346402	0.947072	0.0131656	0.119954
Esophagus	chr18_3	chr18	43993042	52962007	8968965	106	73	0.762563	0.0114608	0.000196048	0.865038	0.97809	0.615042	0.96206
Esophagus	chr19_2	chr19	9415287	11500463	2085176	107	75	1.0067	0.0146223	0.000349723	0.247161	0.921235	0.245075	0.931866
Esophagus	chr19_3	chr19	28703391	30651906	1948515	132	94	2.11525	0.0245346	0.000492464	0.141377	0.728347	0.0853113	0.573227
Esophagus	chr19_4	chr19	35661410	39264283	3602873	90	67	0.286508	0.00613951	0.000161591	0.645653	0.956529	0.71965	0.96206
Esophagus	chr19_5	chr19	45262732	48465396	3202664	91	68	0.357022	0.00576167	0.000161956	0.236385	0.921235	0.718544	0.96206
Esophagus	chr20_2	chr20	14685691	15090987	405296	225	144	4.04414	0.0326274	0.00178535	0.419404	0.956529	4.69268e-07	9.62e-06
Esophagus	chr20_3	chr20	18182490	22595373	4412883	110	71	1.91639	0.0290927	0.000281984	0.0135516	0.185206	0.381223	0.931866
Esophagus	chr20_4	chr20	40573268	52988450	12415182	188	124	1.79308	0.0178341	0.000196051	0.234593	0.921235	0.615033	0.96206
Esophagus	chr21_1	chr21	16818806	22652378	5833572	69	46	1.04495	0.0254101	0.000299272	0.903115	0.97809	0.342144	0.931866
Esophagus	chr21_2	chr21	24635348	27699245	3063897	67	51	0.450912	0.0107048	0.000234153	0.79625	0.9768	0.504248	0.931866
Esophagus	chr21_3	chr21	35332794	36260803	928009	44	33	0.767178	0.0273118	0.000822426	0.998053	0.998053	0.00515641	0.0604036
Esophagus	chr21_4	chr21	42874886	44174234	1299348	52	39	0.674875	0.0212908	0.000416091	0.671412	0.956529	0.152697	0.736539
Esophagus	chr22_1	chr22	22586882	29608582	7021700	75	50	1.08933	0.026248	0.000261268	0.823512	0.977422	0.431924	0.931866
Esophagus	chr22_2	chr22	36754886	38582259	1827373	59	37	0.505393	0.0157006	0.000323493	0.61026	0.956529	0.292424	0.931866
Esophagus	chr22_3	chr22	45741620	46929366	1187746	41	29	0.414158	0.016406	0.000438614	0.958807	0.97809	0.129094	0.6879
Esophagus	chrX_1	chrX	6924981	7560763	635782	147	88	4.1001	0.0427116	0.00162425	0.647812	0.956529	2.3611e-06	3.8722e-05
Esophagus	chrX_2	chrX	31644983	32015804	370821	114	63	2.58785	0.0364119	0.00225734	0.966162	0.97809	3.83024e-09	1.04693e-07
Esophagus	chrX_3	chrX	110562343	123846350	13284007	121	78	0.780666	0.00957015	0.000145245	0.579333	0.956529	0.768609	0.96206
Kidney	chr1_3	chr1	183345211	205546359	22201148	35	24	0.447283	0.0214402	0.000112213	0.962317	0.962317	0.520622	0.939016
Kidney	chr2_1	chr2	128149067	161378501	33229434	134	81	3.26558	0.0392418	0.00017064	0.728384	0.953403	0.302255	0.842189
Kidney	chr2_2	chr2	206189782	211110659	4920877	43	39	1.3778	0.0514923	0.000189463	0.462679	0.934048	0.25043	0.819132
Kidney	chr3_1	chr3	10641280	30569248	19927968	95	79	0.953716	0.014396	6.96161e-05	0.246191	0.69381	0.730556	0.939016
Kidney	chr3_2	chr3	60486990	70478422	9991432	127	100	1.3552	0.0141047	0.000184144	0.773135	0.953403	0.264236	0.819132
Kidney	chr3_3	chr3	70742544	84515937	13773393	195	152	3.0184	0.0216018	0.000211411	0.664118	0.953403	0.199915	0.819132
Kidney	chr3_4	chr3	120148732	146513632	26364900	89	61	0.584902	0.010063	9.14592e-05	0.871779	0.953403	0.619004	0.939016
Kidney	chr4_1	chr4	76516769	79615260	3098491	33	26	1.66578	0.0760003	0.000287592	0.491263	0.934048	0.0880354	0.819132
Kidney	chr5_1	chr5	50000	17722416	17672416	222	150	3.19803	0.027896	0.000162914	0.352225	0.909915	0.326009	0.842189
Kidney	chr5_2	chr5	88256837	104475594	16218757	222	181	4.38629	0.0278204	0.000218663	0.605357	0.953403	0.18534	0.819132
Kidney	chr6_1	chr6	2253305	52673859	50420554	33	25	0.376687	0.0204708	5.46659e-05	0.910999	0.953403	0.808021	0.939016
Kidney	chr7_1	chr7	69431250	71883300	2452050	28	15	0.255254	0.0160056	0.000249918	0.922648	0.953403	0.132925	0.819132
Kidney	chr7_2	chr7	103735671	111792368	8056697	41	25	0.456058	0.0177599	0.000134588	0.769193	0.953403	0.426333	0.881088
Kidney	chr7_3	chr7	128763468	131257701	2494233	32	26	0.376919	0.0214789	0.000152475	0.51222	0.934048	0.360521	0.859703
Kidney	chr13_1	chr13	45361849	74491423	29129574	75	64	0.790686	0.0257864	6.17826e-05	0.484374	0.934048	0.771308	0.939016
Kidney	chr15_1	chr15	49635976	66239133	16603157	113	88	3.3233	0.0577683	0.000143077	0.213096	0.660599	0.394035	0.872507
Kidney	chr19_1	chr19	1026930	17195980	16169050	18	13	0.118841	0.0265862	4.75554e-05	0.822456	0.953403	0.8439	0.939016
Kidney	chr21_4	chr21	37293333	40916255	3622922	109	104	0.65334	0.00978203	5.88896e-05	1.44271e-06	8.9448e-06	0.786295	0.939016
Kidney	chrX_1	chrX	90230793	102950284	12719491	368	340	8.23024	0.0326881	9.75477e-05	3.28836e-09	5.09696e-08	0.589182	0.939016
Kidney	chrX_2	chrX	105888276	110026061	4137785	83	82	0.0603755	0.00141235	2.31047e-05	0.00454998	0.0201499	0.951602	0.951602
Kidney	chrX_3	chrX	119095934	125532209	6436275	207	201	1.59766	0.0122161	6.08679e-05	1.44577e-08	1.49396e-07	0.776053	0.939016
Kidney	chrX_4	chrX	138988157	142574054	3585897	99	96	0.0611376	0.000904082	2.97992e-05	0.0379448	0.130699	0.925707	0.951602
Kidney	chr1_2	chr1	72089621	72500034	410413	26	16	0.69373	0.0406823	0.00079616	0.836001	0.953403	0.000193405	0.00599554
Kidney	chr8_1	chr8	69624208	84410468	14786260	64	57	1.28035	0.0445882	0.000116928	0.589776	0.953403	0.499673	0.939016
Kidney	chr8_2	chr8	102454400	105003007	2548607	35	31	0.885127	0.0410541	0.000259266	0.70576	0.953403	0.120134	0.819132
Kidney	chr10_2	chr10	42421184	43347413	926229	15	9	0.678985	0.0724685	0.000494322	0.780108	0.953403	0.00798098	0.123705
Kidney	chr11_2	chr11	70461726	71136301	674575	24	23	0.602191	0.0398771	0.00019701	0.012512	0.0484842	0.23192	0.819132
Kidney	chr13_2	chr13	91711244	102315013	10603769	34	32	0.330293	0.0151044	6.23986e-05	0.470751	0.934048	0.768109	0.939016
Kidney	chr21_1	chr21	17688747	21667411	3978664	129	128	0.776724	0.0108169	6.76426e-05	5.03779e-05	0.000260286	0.740827	0.939016
Kidney	chr21_2	chr21	23193571	24609827	1416256	61	59	0.136597	0.00303287	4.04318e-05	1.85782e-07	1.43981e-06	0.878434	0.939016
Kidney	chr21_3	chr21	28682769	30966983	2284214	85	84	0.399479	0.00799827	4.56288e-05	8.11264e-11	2.51492e-09	0.853408	0.939016
Liver	chr1_1	chr1	25983143	40278766	14295623	505	342	5.6642	0.0180504	0.00035536	0.134615	0.830125	0.187849	0.899997
Liver	chr1_2	chr1	147768173	161677166	13908993	616	440	5.26772	0.0134418	0.000307704	0.0238182	0.811449	0.294571	0.899997
Liver	chr1_3	chr1	201782981	225537097	23754116	607	406	4.12811	0.0114114	0.0002209	0.0407684	0.811449	0.577093	0.932511
Liver	chr2_1	chr2	530655	28523378	27992723	382	233	0.295455	0.00108875	6.79744e-05	0.425467	0.897306	0.988526	0.989266
Liver	chr2_2	chr2	58376510	65260202	6883692	138	86	0.05747	0.000690148	6.68251e-05	0.758367	0.977352	0.989266	0.989266
Liver	chr2_3	chr2	77128818	102952877	25824059	280	175	0.945526	0.00468973	0.00013569	0.681365	0.977352	0.87328	0.981834
Liver	chr2_4	chr2	141611607	149182500	7570893	288	163	3.99656	0.0205553	0.000505812	0.469518	0.914324	0.0349776	0.369763
Liver	chr2_5	chr2	188589136	203756266	15167130	318	205	2.56357	0.0129145	0.000256826	0.330682	0.897306	0.44849	0.932511
Liver	chr3_2	chr3	50633865	67505674	16871809	313	195	0.985809	0.00502183	0.000167827	0.614536	0.963742	0.772235	0.946992
Liver	chr3_3	chr3	87971202	104690117	16718915	245	154	0.953139	0.00644686	0.000152716	0.364857	0.897306	0.822533	0.96615
Liver	chr3_4	chr3	122213167	137719818	15506651	266	160	0.861568	0.00536126	0.000158122	0.447706	0.897306	0.80503	0.960843
Liver	chr3_5	chr3	169999554	179597130	9597576	312	210	2.11441	0.0106908	0.000276736	0.226824	0.897306	0.383588	0.899997
Liver	chr4_2	chr4	32970685	45459785	12489100	370	254	1.72519	0.00775096	0.00020596	0.113014	0.830125	0.632951	0.932511
Liver	chr4_3	chr4	59366877	69885131	10518254	283	207	0.384512	0.00195614	0.000120339	0.558486	0.946205	0.912255	0.981834
Liver	chr4_4	chr4	100004492	122743552	22739060	453	330	4.31697	0.0150693	0.000232547	0.0999129	0.821506	0.534188	0.932511
Liver	chr5_2	chr5	36102247	49530213	13427966	284	181	1.0822	0.00599583	0.00018029	0.364238	0.897306	0.728059	0.932511
Liver	chr5_3	chr5	95323919	109724072	14400153	242	155	0.263843	0.00203808	9.60221e-05	0.715816	0.977352	0.958669	0.989266
Liver	chr5_4	chr5	137369432	148808385	11438953	348	252	1.42248	0.00647732	0.000188493	0.0975965	0.821506	0.698071	0.932511
Liver	chr6_1	chr6	36647313	49937750	13290437	444	308	3.70821	0.0135601	0.000275852	0.0438621	0.811449	0.386348	0.899997
Liver	chr6_2	chr6	57869537	68966106	11096569	424	290	4.40746	0.0163721	0.000368229	0.224122	0.897306	0.165031	0.899997
Liver	chr6_3	chr6	103057238	118648938	15591700	367	262	1.89727	0.00804858	0.000185389	0.0788701	0.821506	0.709486	0.932511
Liver	chr7_1	chr7	8743086	27176513	18433427	248	155	1.04204	0.00660323	0.000165388	0.62513	0.963742	0.780629	0.946992
Liver	chr7_2	chr7	87984950	98284239	10299289	236	166	2.36863	0.0165132	0.000268406	0.155527	0.885305	0.410066	0.919542
Liver	chr7_3	chr7	112519349	117485980	4966631	178	124	0.562203	0.00556881	0.00018625	0.124245	0.830125	0.706325	0.932511
Liver	chr7_4	chr7	133748568	149717313	15968745	306	199	4.18492	0.0212768	0.000326606	0.411344	0.897306	0.247889	0.899997
Liver	chr8_2	chr8	38896441	50256043	11359602	450	324	2.92684	0.0103471	0.000320288	0.541315	0.946205	0.262844	0.899997
Liver	chr8_3	chr8	61509888	71871800	10361912	296	215	1.26954	0.00624165	0.000195398	0.185628	0.897306	0.672462	0.932511
Liver	chr8_4	chr8	99097414	110672936	11575522	365	254	1.06205	0.00446337	0.000176252	0.236074	0.897306	0.742582	0.932511
Liver	chr8_5	chr8	126274520	139764256	13489736	449	325	7.66527	0.0265236	0.000398879	0.0823791	0.821506	0.119766	0.886268
Liver	chr9_1	chr9	331987	7108717	6776730	200	141	0.77346	0.00566855	0.000199158	0.29089	0.897306	0.658429	0.932511
Liver	chr9_2	chr9	21842001	24987169	3145168	213	143	3.75465	0.026955	0.000801752	0.84387	0.977352	0.000643356	0.0119021
Liver	chr9_3	chr9	100858196	112471762	11613566	196	140	0.83853	0.00694857	0.000178817	0.6904	0.977352	0.733378	0.932511
Liver	chr10_1	chr10	175807	6270644	6094837	179	103	1.66715	0.0127	0.000371612	0.562609	0.946205	0.159426	0.899997
Liver	chr10_2	chr10	21797844	32331679	10533835	151	100	0.399454	0.00373344	0.000148304	0.891895	0.977494	0.836354	0.967034
Liver	chr10_3	chr10	56004275	59817307	3813032	67	44	0.0318092	0.00077853	7.28608e-05	0.938724	0.977494	0.984994	0.989266
Liver	chr10_4	chr10	74671983	82262559	7590576	143	98	0.261239	0.00255769	0.000129834	0.76668	0.977352	0.888969	0.981834
Liver	chr10_5	chr10	90029862	96666978	6637116	159	109	0.765256	0.0078795	0.000229978	0.682168	0.977352	0.543577	0.932511
Liver	chr10_6	chr10	105498646	120791006	15292360	272	172	3.82292	0.0244859	0.000332356	0.499702	0.92445	0.234842	0.899997
Liver	chr11_2	chr11	68338379	70419887	2081508	354	243	5.98559	0.0270173	0.000729739	0.000104321	0.00771977	0.00180164	0.0266642
Liver	chr11_3	chr11	87093097	98075214	10982117	230	157	1.39804	0.00970388	0.000205338	0.184256	0.897306	0.635284	0.932511
Liver	chr11_4	chr11	112650450	123940958	11290508	278	202	2.09206	0.0118912	0.000242295	0.206129	0.897306	0.499056	0.932511
Liver	chr12_1	chr12	24100452	38577709	14477257	260	161	1.20316	0.00757239	0.000190088	0.438947	0.897306	0.692182	0.932511
Liver	chr12_2	chr12	68460410	74275334	5814924	159	109	0.481018	0.00473768	0.000182735	0.483928	0.918223	0.719181	0.932511
Liver	chr12_3	chr12	100696825	111353336	10656511	244	170	1.12641	0.0071822	0.000199483	0.396551	0.897306	0.657212	0.932511
Liver	chr13_2	chr13	46662575	52895938	6233363	202	145	2.07889	0.0164425	0.000362083	0.515762	0.930888	0.175629	0.899997
Liver	chr13_3	chr13	86303471	99757527	13454056	309	193	3.56741	0.0244628	0.000329446	0.35576	0.897306	0.241377	0.899997
Liver	chr14_2	chr14	33177253	39696900	6519647	233	159	2.93529	0.0194512	0.000401746	0.288708	0.897306	0.116131	0.886268
Liver	chr14_3	chr14	67665447	72551262	4885815	144	106	1.30407	0.013906	0.000313373	0.448653	0.897306	0.279958	0.899997
Liver	chr14_4	chr14	92566984	100980929	8413945	172	127	1.93846	0.0170963	0.000279293	0.321093	0.897306	0.375666	0.899997
Liver	chr15_1	chr15	41021570	47762871	6741301	176	116	2.50369	0.0230809	0.000441931	0.802567	0.977352	0.07438	0.688015
Liver	chr15_2	chr15	52446373	54976185	2529812	67	41	0.377332	0.00900318	0.00033582	0.971588	0.977494	0.227236	0.899997
Liver	chr15_3	chr15	63179916	64546424	1366508	47	38	0.167366	0.0059574	0.000234078	0.844368	0.977352	0.528616	0.932511
Liver	chr15_4	chr15	75430002	76873703	1443701	42	32	0.0869916	0.00343161	0.000194062	0.977494	0.977494	0.677438	0.932511
Liver	chr15_5	chr15	83945379	90216225	6270846	98	62	0.51148	0.00870613	0.000208359	0.770419	0.977352	0.623957	0.932511
Liver	chr16_2	chr16	4820032	10797512	5977480	98	61	1.24111	0.0157761	0.000297487	0.41502	0.897306	0.322239	0.899997
Liver	chr16_3	chr16	30489565	48501027	18011462	154	108	1.63422	0.0168063	0.000202893	0.698449	0.977352	0.644448	0.932511
Liver	chr16_4	chr16	71792556	78781134	6988578	132	83	0.989672	0.0120698	0.000289141	0.866472	0.977494	0.346097	0.899997
Liver	chr17_1	chr17	4237766	10970546	6732780	190	142	0.186017	0.00144766	9.96138e-05	0.434028	0.897306	0.953048	0.989266
Liver	chr17_2	chr17	18607464	26348199	7740735	166	125	1.06009	0.00959622	0.000274947	0.936336	0.977494	0.389188	0.899997
Liver	chr17_3	chr17	57919545	65790979	7871434	209	152	1.12055	0.00873648	0.000229013	0.431116	0.897306	0.547114	0.932511
Liver	chr18_3	chr18	21971475	29772456	7800981	102	63	0.173757	0.00277765	0.00011892	0.905415	0.977494	0.915493	0.981834
Liver	chr18_4	chr18	51036932	59466481	8429549	107	76	0.401794	0.00586722	0.000132517	0.392785	0.897306	0.881902	0.981834
Liver	chr19_1	chr19	2744703	6918986	4174283	147	101	0.50286	0.00514229	0.000239272	0.73274	0.977352	0.509858	0.932511
Liver	chr19_2	chr19	18383818	20943512	2559694	199	131	2.15523	0.0172791	0.000513344	0.0943537	0.821506	0.0318953	0.369763
Liver	chr19_3	chr19	32354112	35620680	3266568	122	86	0.77482	0.00961019	0.000344381	0.819831	0.977352	0.209254	0.899997
Liver	chr20_1	chr20	14545660	15416528	870868	96	56	1.50854	0.0234266	0.00111234	0.937414	0.977494	5.81106e-06	0.000430018
Liver	chr20_2	chr20	48057196	49110852	1053656	104	78	2.47445	0.0373559	0.000901623	0.380072	0.897306	0.00014763	0.00546231
Liver	chr21_1	chr21	23539403	24171655	632252	34	21	0.780332	0.0389581	0.000874091	0.888722	0.977494	0.000222532	0.00548913
Liver	chr22_2	chr22	28934750	31775930	2841180	100	76	0.747617	0.0118922	0.000348111	0.812762	0.977352	0.201776	0.899997
Liver	chr22_3	chr22	35881803	37396007	1514204	53	38	0.196789	0.00662959	0.000286498	0.966325	0.977494	0.353884	0.899997
Liver	chr22_4	chr22	41236999	43788070	2551071	73	54	0.19396	0.00432247	0.000175999	0.619859	0.963742	0.743488	0.932511
Liver	chrX_2	chrX	53245633	64405856	11160223	131	84	1.55071	0.0196651	0.000278829	0.836946	0.977352	0.377097	0.899997
Liver	chrX_3	chrX	71601056	80716629	9115573	121	76	1.00411	0.0109495	0.000228425	0.600127	0.963742	0.549272	0.932511
Liver	chrX_4	chrX	109079809	120390995	11311186	116	67	1.40147	0.0184637	0.000278693	0.845278	0.977352	0.377517	0.899997
Lung	chr1_1	chr1	28671725	54740906	26069181	349	224	3.75405	0.0157122	0.000179286	0.141669	0.713956	0.514986	0.958785
Lung	chr1_2	chr1	88004200	94240936	6236736	141	87	1.56175	0.0184844	0.000233854	0.102123	0.65916	0.287671	0.870352
Lung	chr1_3	chr1	159081785	174306673	15224888	175	121	0.991141	0.00882012	0.000150322	0.66619	0.955722	0.65765	0.958785
Lung	chr1_4	chr1	207141346	220293804	13152458	148	104	0.516015	0.00612122	0.000116537	0.679096	0.955722	0.816847	0.958785
Lung	chr2_1	chr2	49552433	61159219	11606786	256	179	3.23095	0.020354	0.000243094	0.168291	0.713956	0.25721	0.870352
Lung	chr2_2	chr2	74253094	84043235	9790141	213	142	1.30468	0.0104248	0.000188845	0.343801	0.934148	0.47005	0.958785
Lung	chr2_3	chr2	134178927	142289187	8110260	235	146	2.98331	0.0197614	0.000296954	0.170947	0.713956	0.125875	0.870352
Lung	chr2_4	chr2	174174820	188206142	14031322	117	80	0.295122	0.00363959	8.88111e-05	0.72712	0.955722	0.918273	0.958785
Lung	chr3_2	chr3	79489858	114018968	34529110	365	235	3.28937	0.0139304	0.000139492	0.0886706	0.65916	0.71098	0.958785
Lung	chr3_3	chr3	130787868	148967225	18179357	274	191	0.857664	0.0052602	9.93991e-05	0.155449	0.713956	0.883979	0.958785
Lung	chr3_4	chr3	161728099	167216175	5488076	191	132	1.11655	0.00837724	0.000215031	0.216107	0.76718	0.357325	0.87483
Lung	chr3_5	chr3	179367263	183188846	3821583	206	144	2.37425	0.0174829	0.00031501	0.0286643	0.407033	0.0970305	0.870352
Lung	chr4_2	chr4	56558361	60358397	3800036	81	61	0.982966	0.0199765	0.000268494	0.5253	0.955722	0.185924	0.870352
Lung	chr4_3	chr4	84479660	109055762	24576102	164	97	0.836361	0.00953793	0.000113935	0.603604	0.955722	0.827844	0.958785
Lung	chr4_4	chr4	160946306	182087567	21141261	100	59	0.499742	0.00709385	0.000104007	0.769745	0.955722	0.867235	0.958785
Lung	chr5_2	chr5	10238977	15115282	4876305	129	101	0.62021	0.00837273	0.00016262	0.249513	0.770237	0.596463	0.958785
Lung	chr5_3	chr5	31284258	55814754	24530496	401	277	6.36723	0.0325092	0.000220741	0.0815084	0.65916	0.335128	0.870352
Lung	chr5_4	chr5	137755513	166043385	28287872	165	107	2.16188	0.0196785	0.000153526	0.471283	0.955722	0.641717	0.958785
Lung	chr6_1	chr6	53030842	62959420	9928578	133	82	2.52052	0.03041	0.000278205	0.401423	0.934148	0.163236	0.870352
Lung	chr6_2	chr6	83209102	91525465	8316363	82	57	0.282224	0.00564205	0.000111816	0.726059	0.955722	0.836603	0.958785
Lung	chr6_3	chr6	125209572	159094659	33885087	222	136	1.31569	0.00879886	0.000108192	0.381773	0.934148	0.851154	0.958785
Lung	chr7_2	chr7	61543835	78731989	17188154	201	128	1.51965	0.0130278	0.000162011	0.407868	0.934148	0.599487	0.958785
Lung	chr7_3	chr7	101731885	110486549	8754664	128	95	0.379573	0.00430055	0.000124568	0.756752	0.955722	0.781413	0.958785
Lung	chr7_4	chr7	112530801	128038022	15507221	149	105	0.345794	0.00419961	7.57232e-05	0.360804	0.934148	0.951912	0.979504
Lung	chr7_5	chr7	145726413	151835359	6108946	110	74	0.149064	0.00199411	9.25923e-05	0.651198	0.955722	0.906724	0.958785
Lung	chr8_2	chr8	34939494	42687256	7747762	248	177	2.34543	0.0153886	0.000261557	0.240655	0.770237	0.203634	0.870352
Lung	chr8_3	chr8	82371064	94180945	11809881	275	215	0.25307	0.00148283	5.64746e-05	0.0393464	0.4656	0.98344	0.98344
Lung	chr8_4	chr8	111189996	135297536	24107540	491	361	2.64808	0.00858622	0.000115708	0.00350991	0.135991	0.820378	0.958785
Lung	chr9_1	chr9	5591660	13253590	7661930	93	53	0.744869	0.0125466	0.000205398	0.694676	0.955722	0.396795	0.93009
Lung	chr9_2	chr9	22132613	35572306	13439693	216	133	2.74332	0.0222104	0.000253888	0.439495	0.955722	0.224728	0.870352
Lung	chr9_3	chr9	99621485	108642917	9021432	82	62	0.432218	0.00864533	0.000117938	0.574455	0.955722	0.81082	0.958785
Lung	chr9_4	chr9	121997846	131325768	9327922	95	73	0.975923	0.0153567	0.000173486	0.581965	0.955722	0.542987	0.958785
Lung	chr10_2	chr10	44595377	56606478	12011101	101	75	1.10276	0.0170799	0.000181803	0.761886	0.955722	0.502998	0.958785
Lung	chr10_3	chr10	73599296	77108295	3508999	49	32	0.179104	0.00641114	0.000159752	0.887364	0.955722	0.610714	0.958785
Lung	chr10_4	chr10	90013983	97450730	7436747	64	49	0.560135	0.0124444	0.000161652	0.756752	0.955722	0.601268	0.958785
Lung	chr10_5	chr10	116915872	132436991	15521119	73	48	0.127076	0.00259123	5.98492e-05	0.815783	0.955722	0.979381	0.98344
Lung	chr11_2	chr11	66282071	70004802	3722731	144	91	2.04103	0.0221737	0.0003881	0.314667	0.893654	0.0311025	0.441655
Lung	chr11_3	chr11	103217052	111512421	8295369	193	144	5.43771	0.0460688	0.00028625	0.00543859	0.135991	0.146208	0.870352
Lung	chr12_2	chr12	33478980	44800973	11321993	105	77	0.481536	0.00725757	0.000115137	0.617199	0.955722	0.822796	0.958785
Lung	chr12_3	chr12	67132700	74934234	7801534	208	159	3.06485	0.0216045	0.000248534	0.0496509	0.503602	0.240427	0.870352
Lung	chr13_2	chr13	48232282	49995525	1763243	45	26	1.15685	0.0388292	0.000476558	0.471283	0.955722	0.00682412	0.242256
Lung	chr13_3	chr13	73444053	79826863	6382810	53	36	0.49941	0.0158958	0.000203211	0.924475	0.965261	0.406096	0.93009
Lung	chr13_4	chr13	92989562	99823109	6833547	60	35	0.459103	0.0127323	0.000190974	0.872422	0.955722	0.460278	0.958785
Lung	chr14_1	chr14	25518422	37820161	12301739	183	119	2.98492	0.0269814	0.00023894	0.193143	0.753951	0.270599	0.870352
Lung	chr14_2	chr14	60057453	65579650	5522197	52	40	0.415349	0.0134152	0.000130089	0.31142	0.893654	0.755936	0.958785
Lung	chr14_3	chr14	72063823	77297476	5233653	64	41	0.709174	0.0145521	0.000140818	0.00574609	0.135991	0.704521	0.958785
Lung	chr15_2	chr15	39775044	43274192	3499148	40	28	0.292693	0.0125962	0.000218628	0.954478	0.975498	0.343237	0.870352
Lung	chr15_3	chr15	71648633	79614688	7966055	67	46	0.349676	0.00925877	0.000144892	0.889928	0.955722	0.684531	0.958785
Lung	chr16_2	chr16	16139647	22400896	6261249	41	30	0.107315	0.00396203	0.000106894	0.983414	0.983414	0.856227	0.958785
Lung	chr16_3	chr16	31884881	51482340	19597459	70	49	0.408377	0.0106983	9.67261e-05	0.868521	0.955722	0.893203	0.958785
Lung	chr16_4	chr16	79990823	84166407	4175584	63	45	0.885777	0.0204483	0.000299278	0.845572	0.955722	0.121793	0.870352
Lung	chr17_2	chr17	19668963	26203925	6534962	80	63	0.734784	0.0142154	0.000219518	0.901878	0.955722	0.339808	0.870352
Lung	chr17_3	chr17	30286747	37635532	7348785	107	78	0.860513	0.0123833	0.000193729	0.639626	0.955722	0.447782	0.958785
Lung	chr17_4	chr17	55307510	59022240	3714730	68	44	0.631029	0.016278	0.000263616	0.753937	0.955722	0.198245	0.870352
Lung	chr17_5	chr17	70469579	76379387	5909808	102	73	0.852799	0.0138713	0.000222303	0.686283	0.955722	0.329218	0.870352
Lung	chr18_2	chr18	23782971	29632710	5849739	94	75	0.281129	0.00477949	0.000116002	0.59324	0.955722	0.819129	0.958785
Lung	chr18_3	chr18	36512875	40688905	4176030	120	99	0.857709	0.011004	0.000182193	0.0961256	0.65916	0.501151	0.958785
Lung	chr18_4	chr18	43447273	48377224	4929951	110	91	1.73516	0.0204375	0.000256421	0.201762	0.753951	0.217583	0.870352
Lung	chr19_1	chr19	15751644	20615623	4863979	108	79	0.462707	0.00659041	0.000176942	0.669176	0.955722	0.526246	0.958785
Lung	chr19_2	chr19	30794430	34198242	3403812	122	90	0.931472	0.0118688	0.000233947	0.163552	0.713956	0.287352	0.870352
Lung	chr19_3	chr19	38620638	44797911	6177273	180	140	1.40595	0.0172258	0.000231622	0.373641	0.934148	0.295399	0.870352
Lung	chr20_3	chr20	30251119	33040243	2789124	41	29	0.295489	0.0130787	0.000249208	0.961759	0.975498	0.238406	0.870352
Lung	chr20_4	chr20	39794020	40391845	597825	36	27	0.439978	0.0204732	0.000547574	0.853148	0.955722	0.00186099	0.132131
Lung	chr20_5	chr20	49249923	50239028	989105	37	30	0.573421	0.0221186	0.000417038	0.679096	0.955722	0.0192134	0.441655
Lung	chr21_2	chr21	23908177	25964613	2056436	31	25	0.145938	0.0074769	0.000159837	0.821867	0.955722	0.61029	0.958785
Lung	chr21_3	chr21	30525539	36161330	5635791	31	26	0.145983	0.0107159	9.98129e-05	0.881609	0.955722	0.882519	0.958785
Lung	chr22_1	chr22	18982228	22028305	3046077	72	48	0.835364	0.0201227	0.000302348	0.587601	0.955722	0.116574	0.870352
Lung	chr22_2	chr22	29578706	37923817	8345111	87	64	0.462827	0.0107822	0.0001349	0.671732	0.955722	0.733145	0.958785
Lung	chr22_3	chr22	45282025	46967413	1685388	50	40	1.32297	0.0420768	0.000396224	0.23309	0.770237	0.0272117	0.441655
Lung	chrX_1	chrX	3871242	9744923	5873681	125	97	2.3474	0.0289507	0.000272326	0.145337	0.713956	0.176686	0.870352
Lung	chrX_2	chrX	16814943	33353942	16538999	271	207	3.51228	0.018102	0.000175435	0.026773	0.407033	0.533526	0.958785
Lymph-nodes	chr1_2	chr1	16292300	53393845	37101545	129	77	1.54991	0.0180423	0.00012103	0.365552	0.913771	0.726927	0.887248
Lymph-nodes	chr1_3	chr1	106657124	145044592	38387468	82	55	1.43126	0.0288338	0.000110464	0.404001	0.913771	0.777964	0.887248
Lymph-nodes	chr1_4	chr1	152730075	164989531	12259456	79	46	1.13825	0.0229687	0.000161985	0.190045	0.828053	0.522024	0.887248
Lymph-nodes	chr1_5	chr1	198162408	226849838	28687430	83	54	0.740555	0.0166214	9.27624e-05	0.394169	0.913771	0.855983	0.916052
Lymph-nodes	chr2_2	chr2	60360116	62590901	2230785	74	46	1.22473	0.0272859	0.000408767	0.286846	0.913771	0.0181634	0.100724
Lymph-nodes	chr2_3	chr2	89132281	89291927	159646	82	55	4.13202	0.0777394	0.00439251	0.898728	0.978972	0	0
Lymph-nodes	chr2_4	chr2	193638980	221788596	28149616	105	63	1.2226	0.0183922	0.000125921	0.402281	0.913771	0.70262	0.887248
Lymph-nodes	chr3_2	chr3	48650040	60666164	12016124	76	44	1.02673	0.0216621	0.000201943	0.587669	0.913771	0.346239	0.880023
Lymph-nodes	chr3_3	chr3	88284931	117351766	29066835	198	121	1.84396	0.0171655	0.000123306	0.124472	0.759278	0.71566	0.887248
Lymph-nodes	chr3_4	chr3	186776900	193132380	6355480	77	56	1.44131	0.0279559	0.000311756	0.674093	0.913771	0.0823417	0.386373
Lymph-nodes	chr4_2	chr4	92313028	104125303	11812275	37	23	0.439441	0.0195824	0.000133388	0.641382	0.913771	0.665041	0.887248
Lymph-nodes	chr4_3	chr4	131932733	144440678	12507945	43	23	0.27041	0.0103504	0.000110542	0.653179	0.913771	0.777596	0.887248
Lymph-nodes	chr4_4	chr4	167239291	178144474	10905183	42	26	0.407751	0.0145846	0.000113767	0.384483	0.913771	0.762278	0.887248
Lymph-nodes	chr5_1	chr5	24175741	29177316	5001575	30	17	0.374117	0.0200613	0.000229782	0.816015	0.971876	0.249675	0.724297
Lymph-nodes	chr5_2	chr5	44937544	49686514	4748970	23	14	0.238555	0.0174482	0.000158482	0.657811	0.913771	0.5391	0.887248
Lymph-nodes	chr5_4	chr5	100126998	107296355	7169357	28	20	0.197518	0.00965836	0.000104977	0.612645	0.913771	0.803344	0.887248
Lymph-nodes	chr5_5	chr5	130790314	164645597	33855283	96	60	1.15658	0.0175344	0.000111921	0.439034	0.913771	0.771079	0.887248
Lymph-nodes	chr6_2	chr6	31218168	34221028	3002860	56	38	0.503501	0.0155523	0.000248545	0.509505	0.913771	0.197133	0.668063
Lymph-nodes	chr6_3	chr6	67092456	75906145	8813689	71	46	1.10175	0.024088	0.000238887	0.63773	0.913771	0.222959	0.715815
Lymph-nodes	chr6_4	chr6	120390273	127258252	6867979	33	21	0.122603	0.00624719	0.000105123	0.808879	0.971876	0.802678	0.887248
Lymph-nodes	chr7_1	chr7	303729	54012901	53709172	26	17	0.0988654	0.00531449	2.94319e-05	0.665332	0.913771	0.996485	0.996485
Lymph-nodes	chr7_2	chr7	75759661	83750905	7991244	36	22	0.360276	0.0166024	0.000181075	0.85992	0.971876	0.433142	0.887248
Lymph-nodes	chr7_3	chr7	106567479	111099134	4531655	41	24	0.638023	0.0257737	0.000286581	0.732205	0.950308	0.118082	0.480198
Lymph-nodes	chr7_4	chr7	126118029	140646817	14528788	51	29	1.34585	0.0403513	0.000187448	0.389748	0.913771	0.405357	0.887248
Lymph-nodes	chr8_1	chr8	10586544	26067659	15481115	67	46	1.87223	0.0428689	0.000211409	0.521335	0.913771	0.310863	0.824464
Lymph-nodes	chr8_2	chr8	47247274	53751276	6504002	42	32	0.262075	0.0101875	0.000106456	0.384483	0.913771	0.796594	0.887248
Lymph-nodes	chr8_3	chr8	89441380	109958145	20516765	64	42	0.507075	0.0118936	0.000105739	0.640373	0.913771	0.799875	0.887248
Lymph-nodes	chr8_4	chr8	128728265	133362283	4634018	67	53	2.41252	0.0576681	0.000551823	0.874329	0.971876	0.00152982	0.0103688
Lymph-nodes	chr9_1	chr9	8576921	17797360	9220439	71	58	0.524031	0.0125877	0.000103821	0.154161	0.78878	0.808568	0.887248
Lymph-nodes	chr9_2	chr9	21908541	22911711	1003170	47	33	0.481163	0.0187142	0.000539159	0.842909	0.971876	0.0019211	0.0117187
Lymph-nodes	chr9_3	chr9	31480780	37216586	5735806	48	36	0.579176	0.0179463	0.000183463	0.509505	0.913771	0.422612	0.887248
Lymph-nodes	chr9_4	chr9	97774845	106507432	8732587	28	19	0.086867	0.00514172	6.0538e-05	0.509505	0.913771	0.958027	0.973994
Lymph-nodes	chr10_1	chr10	22061055	58403912	36342857	192	151	4.22257	0.0482545	0.000124052	0.0212785	0.259597	0.711946	0.887248
Lymph-nodes	chr10_2	chr10	61962793	63862266	1899473	55	48	1.01336	0.0299062	0.000258238	0.0285283	0.290038	0.173697	0.623265
Lymph-nodes	chr10_3	chr10	87256803	93633240	6376437	45	38	0.509894	0.0191505	0.000112366	0.0832795	0.725721	0.768964	0.887248
Lymph-nodes	chr10_4	chr10	108980210	124738995	15758785	63	48	0.810159	0.0228187	0.000103491	0.168101	0.78878	0.81005	0.887248
Lymph-nodes	chr11_1	chr11	9550003	47825021	38275018	113	86	1.07962	0.0145405	8.09924e-05	0.238457	0.913771	0.900242	0.930758
Lymph-nodes	chr11_2	chr11	47888699	62872755	14984056	71	42	0.67091	0.0131248	0.000122168	0.318458	0.913771	0.721304	0.887248
Lymph-nodes	chr11_3	chr11	120401264	124922178	4520914	78	65	4.26615	0.0833457	0.000295137	0.00182778	0.0371648	0.104649	0.45597
Lymph-nodes	chr12_1	chr12	17028592	17214742	186150	55	45	2.4552	0.0672206	0.000765633	1.12452e-08	6.85955e-07	2.74311e-05	0.000209162
Lymph-nodes	chr12_2	chr12	33974668	44414367	10439699	40	24	0.194793	0.00711467	8.81733e-05	0.509505	0.913771	0.874084	0.919295
Lymph-nodes	chr12_3	chr12	60014342	72934855	12920513	54	35	0.900658	0.0271982	0.000141126	0.270944	0.913771	0.625863	0.887248
Lymph-nodes	chr12_4	chr12	103719925	121906848	18186923	64	41	0.783273	0.020432	0.000102491	0.158966	0.78878	0.814523	0.887248
Lymph-nodes	chr13_1	chr13	38270832	44381304	6110472	41	37	0.834012	0.031726	0.000148773	0.124056	0.759278	0.587301	0.887248
Lymph-nodes	chr13_2	chr13	68584969	73403497	4818528	129	82	4.91023	0.0563042	0.000273063	1.94622e-06	5.93596e-05	0.142347	0.542697
Lymph-nodes	chr13_3	chr13	84873987	94584971	9710984	69	41	0.884779	0.0213736	0.000226078	0.71753	0.950308	0.261222	0.724297
Lymph-nodes	chr14_2	chr14	106069045	106211827	142782	101	83	2.14976	0.0308409	0.0029199	0.876282	0.971876	0	0
Lymph-nodes	chr14_3	chr14	106214164	106240742	26578	46	39	0.393095	0.0149417	0.0033163	0.94932	0.986812	0	0
Lymph-nodes	chr14_4	chr14	106326784	106329527	2743	61	60	0.679013	0.0164066	0.0147873	0.982373	0.986812	0	0
Lymph-nodes	chr14_5	chr14	106330883	106452802	121919	95	89	0.835004	0.0140514	0.00237015	0.973271	0.986812	0	0
Lymph-nodes	chr15_1	chr15	41819047	64386921	22567874	39	26	0.941368	0.0371664	0.000138752	0.665332	0.913771	0.637883	0.887248
Lymph-nodes	chr16_2	chr16	29821036	56684268	26863232	94	61	1.36429	0.0302709	0.000104035	0.0980511	0.74764	0.807603	0.887248
Lymph-nodes	chr17_2	chr17	39004113	44128047	5123934	30	18	0.223161	0.0120418	0.000139128	0.560432	0.913771	0.635976	0.887248
Lymph-nodes	chr17_3	chr17	59315421	62959741	3644320	25	21	0.322784	0.0209981	0.000159079	0.476598	0.913771	0.536175	0.887248
Lymph-nodes	chr18_1	chr18	40822150	52219277	11397127	102	72	1.92742	0.0418316	0.000145394	0.00627558	0.0957026	0.604299	0.887248
Lymph-nodes	chr18_2	chr18	60793378	60793557	179	39	39	1.71154	0.0710784	0.0750929	0.937724	0.986812	0	0
Lymph-nodes	chr19_2	chr19	19651701	24302225	4650524	38	22	0.60878	0.0273268	0.000231414	0.465849	0.913771	0.244715	0.724297
Lymph-nodes	chr22_1	chr22	23235960	23247304	11344	18	18	1.2962	0.117325	0.0103882	0.986812	0.986812	0	0
Lymph-nodes	chrX_2	chrX	30101937	32864366	2762429	48	29	0.809741	0.0257703	0.000333445	0.439034	0.913771	0.0596538	0.30324
Lymph-nodes	chrX_3	chrX	48821886	53916555	5094669	20	13	0.123657	0.0105042	0.000122215	0.816015	0.971876	0.72107	0.887248
Lymph-nodes	chrX_4	chrX	79189001	83441883	4252882	23	15	0.158682	0.0118243	0.000149623	0.805679	0.971876	0.58304	0.887248
Ovary	chr1_2	chr1	36585611	46620233	10034622	462	319	3.0859	0.0103411	0.000252242	0.0241259	0.442132	0.242792	0.954673
Ovary	chr1_3	chr1	94391525	117739353	23347828	493	319	0.998015	0.00285949	0.000100915	0.0466816	0.47291	0.903346	0.959223
Ovary	chr1_4	chr1	155949215	167838255	11889040	308	196	0.392796	0.00220553	0.00010223	0.242798	0.925979	0.899095	0.959223
Ovary	chr1_5	chr1	167934070	172401258	4467188	65	40	0.0078144	0.00019015	3.30652e-05	0.910943	0.963065	0.999076	0.999776
Ovary	chr1_6	chr1	189756486	204989512	15233026	346	224	1.61668	0.0072393	0.000195901	0.428112	0.930467	0.465932	0.954673
Ovary	chr2_1	chr2	24833734	48958656	24124922	623	392	5.52611	0.0139771	0.000225472	0.0194394	0.442132	0.337495	0.954673
Ovary	chr2_2	chr2	58891135	79775669	20884534	480	305	1.64841	0.00471982	0.000142983	0.076525	0.529789	0.728587	0.954673
Ovary	chr2_3	chr2	137557576	151262636	13705060	320	192	1.16886	0.00521125	0.000175071	0.323113	0.930467	0.567668	0.954673
Ovary	chr2_4	chr2	181329419	202227567	20898148	430	262	0.677322	0.00229334	0.0001001	0.175464	0.87732	0.905932	0.959223
Ovary	chr3_2	chr3	25883709	44777870	18894161	268	170	0.199559	0.00115069	6.20646e-05	0.412627	0.930467	0.984478	0.999776
Ovary	chr3_3	chr3	109725306	118394638	8669332	452	254	4.68717	0.0162843	0.000388754	0.0541518	0.47291	0.0301748	0.332943
Ovary	chr3_4	chr3	167879339	183370283	15490944	565	354	6.70928	0.0182908	0.000326255	0.0462539	0.47291	0.0841656	0.582685
Ovary	chr4_2	chr4	28396761	42461435	14064674	292	202	0.946411	0.0050102	0.000140193	0.246928	0.925979	0.742058	0.954673
Ovary	chr4_3	chr4	54499094	74217106	19718012	399	267	3.15472	0.0124993	0.000204806	0.116783	0.750747	0.42491	0.954673
Ovary	chr4_4	chr4	163664145	189098351	25434206	358	215	1.77964	0.00732933	0.000152008	0.226724	0.925979	0.684053	0.954673
Ovary	chr5_1	chr5	11129409	27427198	16297789	353	225	0.981662	0.00414094	0.000136891	0.226597	0.925979	0.757769	0.954673
Ovary	chr5_2	chr5	27540566	56503143	28962577	659	432	6.05876	0.0133529	0.000211069	0.0193835	0.442132	0.397197	0.954673
Ovary	chr5_3	chr5	101214849	123856871	22642022	302	188	1.21863	0.00570717	0.000138496	0.358711	0.930467	0.750164	0.954673
Ovary	chr5_4	chr5	149094947	171159435	22064488	343	208	1.22686	0.00580294	0.000146239	0.423258	0.930467	0.712668	0.954673
Ovary	chr6_1	chr6	9433383	22920471	13487088	412	275	3.10215	0.0123314	0.000236725	0.0702333	0.52675	0.29505	0.954673
Ovary	chr6_2	chr6	64356586	76607517	12250931	286	197	0.572281	0.00326565	0.000130663	0.523148	0.963065	0.7866	0.954673
Ovary	chr6_3	chr6	105241598	114113776	8872178	237	156	1.49682	0.00880999	0.000234851	0.320631	0.930467	0.301853	0.954673
Ovary	chr6_4	chr6	141236451	159109528	17873077	306	190	0.68916	0.00340445	0.000118334	0.37946	0.930467	0.83978	0.959223
Ovary	chr7_1	chr7	12361297	36218643	23857346	427	295	0.757149	0.00359253	9.39238e-05	0.193831	0.918146	0.924322	0.967314
Ovary	chr7_2	chr7	36421202	48185432	11764230	238	164	0.375421	0.00234045	0.000107147	0.503116	0.963065	0.882368	0.959223
Ovary	chr7_3	chr7	70012050	80875173	10863123	255	162	1.21998	0.00726595	0.000200519	0.390612	0.930467	0.444432	0.954673
Ovary	chr7_4	chr7	120534521	133002019	12467498	279	174	0.954551	0.00596575	0.000169119	0.421794	0.930467	0.597668	0.954673
Ovary	chr8_2	chr8	39505181	61587754	22082573	610	410	2.1273	0.00764644	0.000142974	0.0237598	0.442132	0.728629	0.954673
Ovary	chr8_3	chr8	103307687	120831789	17524102	484	319	2.6839	0.00766796	0.000188489	0.0436597	0.47291	0.501349	0.954673
Ovary	chr8_4	chr8	121513428	133650641	12137213	517	342	2.22068	0.00710124	0.000198969	0.0245629	0.442132	0.451597	0.954673
Ovary	chr9_1	chr9	8174990	18993628	10818638	214	140	0.974371	0.00757641	0.000179348	0.425545	0.930467	0.546285	0.954673
Ovary	chr9_2	chr9	71764039	80392327	8628288	159	104	1.11279	0.0115124	0.000228219	0.584437	0.963065	0.326784	0.954673
Ovary	chr9_3	chr9	102118209	113451614	11333405	156	97	0.357714	0.00394115	0.000116903	0.607979	0.963065	0.845553	0.959223
Ovary	chr9_4	chr9	130583338	137303719	6720381	186	125	1.06888	0.00858426	0.000266936	0.733485	0.963065	0.199947	0.954673
Ovary	chr10_1	chr10	5679889	14745499	9065610	226	149	0.854799	0.00586566	0.000184858	0.454895	0.930467	0.519056	0.954673
Ovary	chr10_2	chr10	25361983	32011796	6649813	150	98	0.138551	0.00130645	0.000104129	0.838765	0.963065	0.892789	0.959223
Ovary	chr10_3	chr10	71189946	79974088	8784142	289	183	1.30006	0.00683413	0.000234509	0.434748	0.930467	0.303106	0.954673
Ovary	chr10_4	chr10	105491656	119508413	14016757	239	160	0.57457	0.00316992	0.000131016	0.656088	0.963065	0.784997	0.954673
Ovary	chr11_2	chr11	28245504	36356938	8111434	281	186	1.46703	0.00772259	0.000243545	0.33143	0.930467	0.271181	0.954673
Ovary	chr11_3	chr11	68260854	81028607	12767753	494	321	1.45655	0.00644269	0.000166495	0.05636	0.47291	0.610947	0.954673
Ovary	chr11_4	chr11	101334636	108590395	7255759	211	142	0.491562	0.00320437	0.000146524	0.309699	0.930467	0.711266	0.954673
Ovary	chr11_5	chr11	108966819	110868079	1901260	43	32	0.00231977	8.42076e-05	2.46994e-05	0.89472	0.963065	0.999776	0.999776
Ovary	chr11_6	chr11	113018616	127326430	14307814	376	254	0.996544	0.0045319	0.000137553	0.1522	0.857458	0.754641	0.954673
Ovary	chr12_2	chr12	19790237	28007334	8217097	279	183	1.23023	0.0065941	0.000212124	0.22037	0.925979	0.392629	0.954673
Ovary	chr12_3	chr12	47306638	53603650	6297012	244	160	0.85727	0.00566477	0.00022215	0.448108	0.930467	0.350746	0.954673
Ovary	chr12_4	chr12	86674293	99960892	13286599	282	175	1.71225	0.00923892	0.00022046	0.427769	0.930467	0.357609	0.954673
Ovary	chr13_1	chr13	25031977	32897539	7865562	118	87	0.415508	0.00529727	0.000145781	0.718174	0.963065	0.714923	0.954673
Ovary	chr13_2	chr13	44351101	52307627	7956526	168	117	1.6516	0.0165674	0.000279398	0.573729	0.963065	0.168447	0.947513
Ovary	chr13_3	chr13	89265062	99098993	9833931	150	102	0.805792	0.00878483	0.000174719	0.531266	0.963065	0.569436	0.954673
Ovary	chr14_2	chr14	31421571	36114919	4693348	109	72	0.193568	0.00279368	0.000158758	0.930963	0.963065	0.650114	0.954673
Ovary	chr14_3	chr14	51661397	56828365	5166968	117	82	0.524027	0.00652805	0.000227917	0.874598	0.963065	0.327953	0.954673
Ovary	chr14_4	chr14	73735069	81816369	8081300	178	114	0.344303	0.00319263	0.000138058	0.680847	0.963065	0.752245	0.954673
Ovary	chr15_1	chr15	40979032	45524274	4545242	124	79	0.615986	0.0073536	0.000265207	0.817704	0.963065	0.204661	0.954673
Ovary	chr15_2	chr15	59378420	64685129	5306709	118	88	0.712292	0.00949837	0.000247005	0.836591	0.963065	0.259614	0.954673
Ovary	chr15_3	chr15	67438833	72553966	5115133	123	77	0.507744	0.00633748	0.00022133	0.758732	0.963065	0.354064	0.954673
Ovary	chr15_4	chr15	91600708	98681571	7080863	153	105	1.64807	0.0165644	0.000329571	0.791351	0.963065	0.0799199	0.582685
Ovary	chr16_2	chr16	4385507	14462027	10076520	224	147	0.68768	0.00524407	0.000171021	0.659845	0.963065	0.588057	0.954673
Ovary	chr16_3	chr16	26208280	30580962	4372682	97	60	0.194599	0.00285297	0.000165661	0.907085	0.963065	0.615168	0.954673
Ovary	chr16_4	chr16	57035483	62916319	5880836	100	71	0.213038	0.00362402	0.000139242	0.905275	0.963065	0.746607	0.954673
Ovary	chr16_5	chr16	74181099	83768181	9587082	148	96	0.812742	0.00893127	0.000194864	0.696184	0.963065	0.470824	0.954673
Ovary	chr17_2	chr17	27548649	31089838	3541189	149	96	1.77509	0.018297	0.000495392	0.777962	0.963065	0.00431387	0.194124
Ovary	chr17_3	chr17	37964340	41691784	3727444	118	90	0.134617	0.0018675	0.000132877	0.895823	0.963065	0.776484	0.954673
Ovary	chr17_4	chr17	46439760	56320846	9881086	204	142	0.369295	0.0031255	0.000123553	0.67219	0.963065	0.817977	0.959223
Ovary	chr17_5	chr17	69778181	77219098	7440917	189	126	0.838129	0.00758587	0.000215605	0.634128	0.963065	0.377772	0.954673
Ovary	chr18_2	chr18	22988250	28037366	5049116	139	108	0.823667	0.00766931	0.000242711	0.65708	0.963065	0.274026	0.954673
Ovary	chr18_3	chr18	28046883	33213159	5166276	153	117	1.04797	0.0105072	0.000263344	0.571481	0.963065	0.209838	0.954673
Ovary	chr18_4	chr18	41269882	45275702	4005820	82	62	0.137069	0.0029652	0.000128673	0.885579	0.963065	0.795561	0.954673
Ovary	chr18_5	chr18	58938784	65541943	6603159	168	113	2.60653	0.0245082	0.000359515	0.349472	0.930467	0.0493771	0.444394
Ovary	chr19_1	chr19	6809264	11648633	4839369	358	246	4.58173	0.017035	0.0005514	0.351943	0.930467	0.00144285	0.129857
Ovary	chr19_2	chr19	12959236	15666891	2707655	238	173	0.663949	0.00500543	0.000291624	0.524961	0.963065	0.141569	0.849415
Ovary	chr19_3	chr19	29174551	32541005	3366454	303	218	2.29895	0.0117435	0.000387767	0.0578001	0.47291	0.030691	0.332943
Ovary	chr19_4	chr19	37305120	37692029	386909	36	30	0.00301115	0.000130286	6.64088e-05	0.972067	0.972067	0.979533	0.999776
Ovary	chr19_5	chr19	38364540	39102485	737945	89	66	0.0570283	0.000805974	0.000184272	0.805921	0.963065	0.521928	0.954673
Ovary	chr19_6	chr19	41253339	47280397	6027058	365	256	3.7136	0.0140174	0.000401571	0.152437	0.857458	0.0241642	0.332943
Ovary	chr20_1	chr20	2409110	6269515	3860405	148	110	0.13192	0.00129901	0.000116915	0.720577	0.963065	0.845507	0.959223
Ovary	chr20_2	chr20	13564930	17850100	4285170	172	127	0.438874	0.00454729	0.000188369	0.543808	0.963065	0.501929	0.954673
Ovary	chr20_3	chr20	31285777	34158309	2872532	163	109	1.0936	0.010479	0.000383008	0.553054	0.963065	0.0332943	0.332943
Ovary	chr20_4	chr20	45088632	56285676	11197044	338	241	1.31639	0.00692974	0.000191277	0.358935	0.930467	0.487908	0.954673
Ovary	chr21_1	chr21	16835808	20301995	3466187	99	69	1.32786	0.021258	0.000387176	0.623629	0.963065	0.0310038	0.332943
Ovary	chr21_2	chr21	24814256	27921104	3106848	51	37	0.150397	0.00406543	0.0001772	0.971467	0.972067	0.557001	0.954673
Ovary	chr21_3	chr21	33025186	35572416	2547230	83	59	0.44677	0.00944273	0.00032714	0.953717	0.972067	0.0830135	0.582685
Ovary	chr21_4	chr21	38351767	41886874	3535107	109	80	0.609408	0.00835985	0.000297235	0.900269	0.963065	0.130481	0.838809
Ovary	chr22_1	chr22	23088407	30193867	7105460	161	114	0.560423	0.0080491	0.000178397	0.677715	0.963065	0.551022	0.954673
Ovary	chr22_2	chr22	33882200	36292629	2410429	57	42	0.268327	0.00830869	0.000246902	0.930814	0.963065	0.259953	0.954673
Ovary	chr22_3	chr22	40107796	41591586	1483790	69	46	0.56372	0.0126196	0.000463397	0.901151	0.963065	0.0078997	0.236991
Ovary	chr22_4	chr22	45181452	47410604	2229152	85	57	0.677287	0.0118754	0.000419407	0.91515	0.963065	0.0176354	0.332943
Ovary	chrX_2	chrX	30435264	43767123	13331859	224	131	1.41892	0.0078259	0.000213301	0.514105	0.963065	0.387571	0.954673
Ovary	chrX_3	chrX	43794288	56149021	12354733	295	193	1.26311	0.00647709	0.000182682	0.311344	0.930467	0.529761	0.954673
Ovary	chrX_4	chrX	87401880	99172693	11770813	148	99	0.272666	0.00288628	0.000103746	0.764409	0.963065	0.894074	0.959223
Ovary	chrX_5	chrX	112799960	140880797	28080837	406	249	2.08917	0.00776751	0.000150691	0.169697	0.87732	0.690625	0.954673
Pancreas	chr1_1	chr1	830675	16741678	15911003	259	173	0.0808328	0.000487169	4.63003e-05	0.62193	0.941364	0.987026	0.997476
Pancreas	chr1_3	chr1	42210017	58946574	16736557	336	227	1.44059	0.00592436	0.000164079	0.149889	0.749447	0.742757	0.928446
Pancreas	chr1_4	chr1	59172166	73758560	14586394	233	145	2.43771	0.0142311	0.000251776	0.307332	0.905016	0.490164	0.925201
Pancreas	chr1_5	chr1	118726222	157398748	38672526	265	171	1.49709	0.00817427	0.000126781	0.532997	0.941364	0.845803	0.980334
Pancreas	chr1_6	chr1	178014957	209678559	31663602	453	307	0.464535	0.00177437	7.01582e-05	0.24773	0.849225	0.961306	0.997476
Pancreas	chr1_7	chr1	233613155	249194000	15580845	314	201	1.24956	0.00554645	0.000174137	0.349927	0.941364	0.713345	0.928446
Pancreas	chr2_1	chr2	25584654	55370545	29785891	512	346	4.77369	0.0140433	0.000193698	0.00566245	0.0687583	0.655567	0.928446
Pancreas	chr2_2	chr2	136168427	153182456	17014029	284	186	1.60364	0.00895075	0.000181489	0.257783	0.849225	0.691668	0.928446
Pancreas	chr2_3	chr2	179319120	186312871	6993751	73	53	0.00884064	0.000207307	2.58421e-05	0.947118	0.96994	0.997476	0.997476
Pancreas	chr2_4	chr2	200533890	223767131	23233241	356	222	0.903768	0.00394212	0.000116908	0.194833	0.78861	0.870409	0.980334
Pancreas	chr3_2	chr3	58764319	66136821	7372502	242	130	2.32924	0.0165844	0.000418306	0.708669	0.947023	0.168399	0.925201
Pancreas	chr3_3	chr3	166521470	184006726	17485256	474	301	5.8531	0.0183592	0.000305642	0.0269375	0.254409	0.358268	0.925201
Pancreas	chr4_2	chr4	55415432	69555127	14139695	186	130	1.44303	0.0123448	0.000207792	0.699368	0.947023	0.614097	0.928446
Pancreas	chr4_3	chr4	89211838	92525092	3313254	148	80	1.28453	0.0132969	0.000482303	0.821719	0.947023	0.104899	0.925201
Pancreas	chr4_4	chr4	119321262	130498881	11177619	138	97	0.391303	0.00412247	0.000128847	0.850385	0.947023	0.840475	0.980334
Pancreas	chr4_5	chr4	157420722	163803710	6382988	98	69	0.197043	0.00301037	0.000119652	0.82914	0.947023	0.86372	0.980334
Pancreas	chr4_6	chr4	180219826	186300233	6080407	173	106	0.836365	0.00715645	0.000269571	0.819569	0.947023	0.443781	0.925201
Pancreas	chr5_1	chr5	10179269	26070016	15890747	256	162	1.05522	0.00749942	0.000171794	0.618293	0.941364	0.720228	0.928446
Pancreas	chr5_2	chr5	62191316	78451659	16260343	180	131	0.568428	0.0055013	0.00011435	0.561482	0.941364	0.876534	0.980334
Pancreas	chr5_3	chr5	106182719	109057841	2875122	174	106	5.26384	0.046823	0.00043588	0	0	0.148278	0.925201
Pancreas	chr5_4	chr5	164773672	176602052	11828380	198	130	2.79245	0.0209661	0.000313152	0.564772	0.941364	0.341991	0.925201
Pancreas	chr6_2	chr6	27635045	36446420	8811375	245	175	0.681554	0.00460132	0.000169499	0.515248	0.941364	0.726954	0.928446
Pancreas	chr6_3	chr6	56243697	69106561	12862864	290	197	2.54224	0.014522	0.000285068	0.60646	0.941364	0.405584	0.925201
Pancreas	chr6_4	chr6	152688343	162805010	10116667	289	184	5.56576	0.028485	0.000444229	0.254422	0.849225	0.139474	0.925201
Pancreas	chr7_1	chr7	3245342	17735148	14489806	204	138	0.355405	0.00264306	0.000104125	0.716165	0.947023	0.899861	0.993353
Pancreas	chr7_2	chr7	34819163	38984421	4165258	56	40	0.0212253	0.000609815	4.78864e-05	0.811569	0.947023	0.985785	0.997476
Pancreas	chr7_3	chr7	64705746	70863528	6157782	109	75	0.0828123	0.00123224	8.57426e-05	0.938032	0.96994	0.936475	0.997476
Pancreas	chr7_4	chr7	91081837	111165656	20083819	436	285	2.90293	0.00995122	0.000218342	0.173959	0.78861	0.583436	0.928446
Pancreas	chr7_5	chr7	145697754	159117443	13419689	277	187	2.31002	0.0114124	0.000259225	0.50311	0.941364	0.470435	0.925201
Pancreas	chr8_2	chr8	34738486	42697538	7959052	374	257	3.40981	0.0138567	0.000355938	0.109321	0.65833	0.259462	0.925201
Pancreas	chr8_3	chr8	62636397	72461697	9825300	195	150	0.612337	0.00472984	0.000146987	0.524505	0.941364	0.791524	0.975066
Pancreas	chr8_4	chr8	120692369	130783456	10091087	375	273	2.80055	0.0120058	0.000244905	0.00519584	0.0687583	0.508737	0.925201
Pancreas	chr9_1	chr9	8411574	12204449	3792875	229	131	2.73031	0.0190733	0.000588378	0.580118	0.941364	0.0454656	0.772915
Pancreas	chr9_2	chr9	21767722	23006940	1239218	223	169	2.68241	0.0185307	0.00115968	0.992239	0.999044	0.000273332	0.00774441
Pancreas	chr9_3	chr9	31114691	35724257	4609566	272	196	3.14696	0.017791	0.000493784	0.459838	0.941364	0.0960973	0.925201
Pancreas	chr9_4	chr9	89019518	101563539	12544021	165	120	1.24033	0.0117446	0.000179263	0.309531	0.905016	0.69824	0.928446
Pancreas	chr10_2	chr10	28625583	37087066	8461483	135	90	0.522124	0.00592081	0.000165605	0.702441	0.947023	0.738321	0.928446
Pancreas	chr10_3	chr10	81934361	87569420	5635059	155	93	1.7431	0.0185367	0.000442992	0.943706	0.96994	0.140748	0.925201
Pancreas	chr10_4	chr10	124802107	131159559	6357452	157	99	2.30413	0.0228256	0.000314395	0.018516	0.196732	0.339348	0.925201
Pancreas	chr11_2	chr11	25785588	35500352	9714764	218	152	1.07441	0.00800202	0.000176881	0.0839345	0.548803	0.705267	0.928446
Pancreas	chr11_3	chr11	62396268	73938779	11542511	326	226	2.88567	0.0147555	0.000261887	0.0589517	0.417574	0.463491	0.925201
Pancreas	chr11_4	chr11	109321122	123841992	14520870	196	143	0.732809	0.00576048	0.000134158	0.479928	0.941364	0.826527	0.980334
Pancreas	chr12_2	chr12	24552114	34414442	9862328	497	334	5.47167	0.0176565	0.000320917	5.18328e-05	0.0014686	0.325727	0.925201
Pancreas	chr12_3	chr12	55714724	65760023	10045299	369	264	4.52126	0.0193251	0.000300597	0.00108038	0.022958	0.369504	0.925201
Pancreas	chr12_4	chr12	114608459	132539220	17930761	275	186	0.877297	0.00473125	0.000133743	0.387603	0.941364	0.827628	0.980334
Pancreas	chr13_2	chr13	43804822	50882987	7078165	142	103	1.78262	0.0192843	0.000308804	0.577169	0.941364	0.351349	0.925201
Pancreas	chr13_3	chr13	71675861	77482363	5806502	105	68	0.782701	0.0114748	0.000243864	0.644699	0.941364	0.511582	0.925201
Pancreas	chr13_4	chr13	95946646	107333169	11386523	141	102	1.2107	0.0136439	0.000216585	0.803244	0.947023	0.588511	0.928446
Pancreas	chr14_1	chr14	25859197	33374905	7515708	143	108	0.829119	0.00932158	0.000186359	0.319417	0.905016	0.67727	0.928446
Pancreas	chr14_2	chr14	52515405	69542703	17027298	306	220	1.88672	0.00935432	0.000183699	0.193938	0.78861	0.685137	0.928446
Pancreas	chr14_3	chr14	84369667	89805441	5435774	92	65	0.81317	0.0154721	0.000230074	0.407255	0.941364	0.549933	0.928446
Pancreas	chr15_2	chr15	47262282	51626604	4364322	96	70	0.900341	0.0130474	0.000254629	0.259763	0.849225	0.482558	0.925201
Pancreas	chr15_3	chr15	62097864	65737057	3639193	91	69	0.738539	0.0137443	0.000271162	0.577664	0.941364	0.43976	0.925201
Pancreas	chr15_4	chr15	79237553	83355311	4117758	106	86	0.794343	0.0112969	0.000259409	0.628896	0.941364	0.469954	0.925201
Pancreas	chr16_1	chr16	2305503	8899242	6593739	142	95	1.79417	0.0186484	0.000366905	0.843327	0.947023	0.241044	0.925201
Pancreas	chr16_2	chr16	63159814	71218827	8059013	128	84	0.771865	0.0103895	0.000221424	0.857891	0.947023	0.574567	0.928446
Pancreas	chr16_3	chr16	78485198	78841864	356666	146	85	3.37021	0.0358609	0.00230998	0.836393	0.947023	2.80949e-09	2.38806e-07
Pancreas	chr17_1	chr17	17788130	28858789	11070659	272	198	2.28573	0.0141368	0.000281514	0.607084	0.941364	0.414155	0.925201
Pancreas	chr17_2	chr17	33867952	39707242	5839290	221	162	0.796823	0.00560537	0.000201078	0.183351	0.78861	0.6338	0.928446
Pancreas	chr17_3	chr17	57419117	60864108	3444991	235	157	2.20539	0.0164949	0.000383134	0.00337879	0.0574394	0.21574	0.925201
Pancreas	chr17_4	chr17	61654704	67887969	6233265	171	112	1.68388	0.0122018	0.000290551	0.116176	0.65833	0.392588	0.925201
Pancreas	chr18_2	chr18	19302998	23549528	4246530	698	517	6.49245	0.0154955	0.000624782	0.0556407	0.417574	0.033718	0.716508
Pancreas	chr18_3	chr18	25726454	30084490	4358036	302	235	1.33909	0.0067734	0.000311058	0.371462	0.941364	0.346476	0.925201
Pancreas	chr18_4	chr18	39792820	49455929	9663109	303	214	3.20611	0.017	0.000363022	0.613914	0.941364	0.24744	0.925201
Pancreas	chr19_1	chr19	10618753	16823313	6204560	213	143	0.625006	0.00545974	0.000196834	0.465942	0.941364	0.646308	0.928446
Pancreas	chr19_2	chr19	28603987	32556392	3952405	317	205	3.04773	0.0161896	0.000373062	9.28504e-06	0.000394614	0.231173	0.925201
Pancreas	chr19_3	chr19	38286045	39895274	1609229	143	101	0.64417	0.0068631	0.000393154	0.564772	0.941364	0.201238	0.925201
Pancreas	chr19_4	chr19	42788346	46747686	3959340	174	128	0.674529	0.00485362	0.000206376	0.041322	0.351237	0.618241	0.928446
Pancreas	chr20_1	chr20	5732400	10959736	5227336	129	88	1.48673	0.0163897	0.000295404	0.139216	0.739587	0.381318	0.925201
Pancreas	chr20_2	chr20	14761225	15071680	310455	93	60	1.30967	0.0231702	0.00154613	0.922531	0.96994	6.40152e-06	0.000272065
Pancreas	chr20_3	chr20	21770030	23749203	1979173	94	64	0.606366	0.0109941	0.000359515	0.653417	0.941364	0.253335	0.925201
Pancreas	chr20_4	chr20	30821081	36425985	5604904	123	90	0.464903	0.00744133	0.000194387	0.850385	0.947023	0.653532	0.928446
Pancreas	chr20_5	chr20	46289898	48701165	2411267	30	26	0.00790501	0.000425408	4.62985e-05	0.999044	0.999044	0.987027	0.997476
Pancreas	chr21_1	chr21	16548179	19360419	2812240	81	62	1.59676	0.0302557	0.000478485	0.760906	0.947023	0.107982	0.925201
Pancreas	chr21_2	chr21	26086362	28544181	2457819	80	64	0.844684	0.0162109	0.000358995	0.72099	0.947023	0.25422	0.925201
Pancreas	chr21_3	chr21	34801347	36650997	1849650	56	50	0.543256	0.0157609	0.000325169	0.811569	0.947023	0.317064	0.925201
Pancreas	chr21_4	chr21	41101284	42677120	1575836	48	43	0.260956	0.00880026	0.000263288	0.936501	0.96994	0.459863	0.925201
Pancreas	chr22_1	chr22	19448149	23329978	3881829	142	118	1.70007	0.0178924	0.00034997	0.28182	0.887211	0.269945	0.925201
Pancreas	chr22_2	chr22	28661310	30469385	1808075	79	63	0.513425	0.00976118	0.000348853	0.87352	0.951913	0.271944	0.925201
Pancreas	chr22_3	chr22	36891178	39750393	2859215	100	77	0.727504	0.0114467	0.000304178	0.610692	0.941364	0.361504	0.925201
Pancreas	chr22_4	chr22	41878836	45019484	3140648	125	105	0.899226	0.0113325	0.000304488	0.56003	0.941364	0.360818	0.925201
Pancreas	chrX_2	chrX	31449310	35754768	4305458	144	82	0.969881	0.011308	0.000363131	0.850385	0.947023	0.24726	0.925201
Pancreas	chrX_3	chrX	57126581	68833048	11706467	119	88	0.27287	0.00398462	9.34934e-05	0.594042	0.941364	0.921939	0.997476
Pancreas	chrX_4	chrX	85227822	96427586	11199764	130	95	0.18686	0.00208701	8.06107e-05	0.638309	0.941364	0.945321	0.997476
Pancreas	chrX_5	chrX	141203248	152764598	11561350	180	121	0.996524	0.00818648	0.000168802	0.214239	0.827742	0.728992	0.928446
Prostate (MET)	chr1_2	chr1	49112089	70462216	21350127	627	453	4.52528	0.0112269	0.000199426	0.0862696	0.869668	0.471693	0.926031
Prostate (MET)	chr1_3	chr1	120474055	158160175	37686120	608	422	2.38022	0.00649912	0.00011279	0.102456	0.869668	0.801343	0.931981
Prostate (MET)	chr1_4	chr1	199622896	224478078	24855182	553	393	2.42187	0.00734712	0.000141714	0.130587	0.869668	0.690887	0.926031
Prostate (MET)	chr2_1	chr2	20515918	43064475	22548557	660	490	4.61058	0.0109873	0.000203254	0.146627	0.869668	0.458355	0.926031
Prostate (MET)	chr2_2	chr2	76691178	98582106	21890928	377	273	0.698714	0.00266946	9.79137e-05	0.503667	0.910475	0.853259	0.954837
Prostate (MET)	chr2_3	chr2	124858352	142011836	17153484	493	368	1.1507	0.00375329	0.000129502	0.340274	0.908654	0.738475	0.926031
Prostate (MET)	chr2_4	chr2	177748877	196091705	18342828	496	363	1.26961	0.00403052	0.000125042	0.223525	0.908654	0.755584	0.926031
Prostate (MET)	chr3_1	chr3	75853	26289252	26213399	534	383	0.877543	0.00234288	8.67006e-05	0.201114	0.908654	0.888668	0.982763
Prostate (MET)	chr3_2	chr3	61593845	79318160	17724315	522	382	2.07651	0.00567107	0.000165214	0.25135	0.908654	0.598828	0.926031
Prostate (MET)	chr3_3	chr3	105604888	118052427	12447539	559	366	2.84896	0.00826475	0.000216567	0.0812359	0.869668	0.41366	0.926031
Prostate (MET)	chr3_4	chr3	166247094	188260386	22013292	647	494	2.80475	0.00744473	0.000147191	0.0666327	0.869668	0.669367	0.926031
Prostate (MET)	chr4_2	chr4	57228004	69673441	12445437	499	345	4.04521	0.0125769	0.000265819	0.148029	0.869668	0.273608	0.926031
Prostate (MET)	chr4_3	chr4	118385039	131492045	13107006	305	215	1.02664	0.00570672	0.000144104	0.341783	0.908654	0.681502	0.926031
Prostate (MET)	chr4_4	chr4	162263887	190613114	28349227	667	450	2.50891	0.00546219	0.000133779	0.0894642	0.869668	0.721908	0.926031
Prostate (MET)	chr5_1	chr5	23393221	37811703	14418482	349	260	1.70855	0.00641841	0.000178614	0.416519	0.910475	0.547571	0.926031
Prostate (MET)	chr5_2	chr5	54201213	60226003	6024790	315	215	1.5186	0.00730742	0.000269605	0.396328	0.908654	0.264535	0.926031
Prostate (MET)	chr5_3	chr5	67997141	84080734	16083593	418	332	2.645	0.00915262	0.000195298	0.326962	0.908654	0.486311	0.926031
Prostate (MET)	chr5_4	chr5	130232959	145081536	14848577	362	276	1.97174	0.00810126	0.000184823	0.392568	0.908654	0.524393	0.926031
Prostate (MET)	chr6_1	chr6	23907497	32990061	9082564	414	303	4.61997	0.0172164	0.00036647	0.376773	0.908654	0.103632	0.811784
Prostate (MET)	chr6_2	chr6	47069617	48824415	1754798	42	34	0.00591553	0.000217891	3.85646e-05	0.891937	0.96799	0.986609	0.998399
Prostate (MET)	chr6_3	chr6	52251219	62539644	10288425	147	107	0.0284306	0.000395906	3.69969e-05	0.895906	0.96799	0.988103	0.998399
Prostate (MET)	chr6_4	chr6	63371543	64698690	1327147	53	35	0.00130119	3.99223e-05	2.48249e-05	0.942199	0.983092	0.996307	0.998399
Prostate (MET)	chr6_5	chr6	75877475	80719562	4842087	158	123	0.148941	0.00152277	0.000109562	0.804347	0.96799	0.813005	0.931981
Prostate (MET)	chr6_7	chr6	104874985	114039417	9164432	286	207	2.13118	0.0125443	0.000237005	0.27502	0.908654	0.350578	0.926031
Prostate (MET)	chr6_8	chr6	128837854	130416206	1578352	41	29	0.00295306	0.000111724	3.21289e-05	0.924659	0.983092	0.992083	0.998399
Prostate (MET)	chr6_9	chr6	135187433	139692364	4504931	106	81	0.0625199	0.000945575	7.28792e-05	0.777908	0.96799	0.926607	0.989784
Prostate (MET)	chr7_2	chr7	43749828	46156538	2406710	60	50	0.00152636	4.50418e-05	1.88456e-05	0.96604	0.983092	0.998399	0.998399
Prostate (MET)	chr7_3	chr7	57752306	70087490	12335184	297	231	1.29341	0.00693832	0.000182033	0.629341	0.96799	0.534756	0.926031
Prostate (MET)	chr7_4	chr7	88078883	95308530	7229647	342	247	2.50284	0.0107338	0.00025114	0.0723322	0.869668	0.31106	0.926031
Prostate (MET)	chr7_5	chr7	142113661	151247411	9133750	413	296	4.3147	0.0160553	0.000345968	0.312472	0.908654	0.127703	0.840344
Prostate (MET)	chr8_2	chr8	38745812	51990365	13244553	504	383	4.73548	0.0148679	0.000286619	0.273799	0.908654	0.226639	0.926031
Prostate (MET)	chr8_3	chr8	71994464	81005606	9011142	369	274	1.01512	0.00389865	0.000169646	0.357346	0.908654	0.581716	0.926031
Prostate (MET)	chr8_4	chr8	88707067	93019753	4312686	194	144	0.081032	0.000604222	7.91396e-05	0.635746	0.96799	0.910283	0.983524
Prostate (MET)	chr8_5	chr8	107159259	113594881	6435622	321	243	0.476538	0.00216874	0.000140737	0.426752	0.910475	0.694722	0.926031
Prostate (MET)	chr8_6	chr8	127133299	129150208	2016909	159	111	0.0570911	0.000589094	0.000110637	0.800122	0.96799	0.809142	0.931981
Prostate (MET)	chr9_1	chr9	6306118	11514763	5208645	267	171	2.63387	0.0149282	0.000376754	0.302366	0.908654	0.093157	0.801105
Prostate (MET)	chr9_2	chr9	27771268	35165036	7393768	317	235	2.0811	0.00824231	0.000263569	0.320056	0.908654	0.279115	0.926031
Prostate (MET)	chr9_3	chr9	35675420	73212060	37536640	300	199	1.49794	0.00826227	0.000124262	0.670298	0.96799	0.758557	0.926031
Prostate (MET)	chr9_4	chr9	101668943	112178384	10509441	255	169	0.833555	0.00523722	0.000145325	0.284087	0.908654	0.676703	0.926031
Prostate (MET)	chr10_2	chr10	36020902	55618194	19597292	391	294	1.22136	0.00475176	0.000126928	0.382987	0.908654	0.748373	0.926031
Prostate (MET)	chr10_3	chr10	62283070	68226046	5942976	220	164	0.387951	0.00240398	0.000135314	0.461293	0.910475	0.715928	0.926031
Prostate (MET)	chr10_4	chr10	88530315	91644852	3114537	264	210	2.55653	0.0168554	0.000504052	0.631002	0.96799	0.0229589	0.35969
Prostate (MET)	chr10_5	chr10	113758465	126437990	12679525	369	283	2.75436	0.0117314	0.000221644	0.267421	0.908654	0.397348	0.926031
Prostate (MET)	chr11_1	chr11	10707515	27403551	16696036	343	255	0.858994	0.00394428	0.000114518	0.356257	0.908654	0.795024	0.931981
Prostate (MET)	chr11_2	chr11	42150655	49735946	7585291	203	148	0.555596	0.00473925	0.000150883	0.547025	0.956028	0.654848	0.926031
Prostate (MET)	chr11_3	chr11	65744073	69668942	3924869	288	216	2.97346	0.0172135	0.000379213	0.112881	0.869668	0.0907975	0.801105
Prostate (MET)	chr11_4	chr11	88401898	101305105	12903207	445	341	3.03368	0.0111304	0.00021332	0.138867	0.869668	0.424309	0.926031
Prostate (MET)	chr11_5	chr11	106113237	113861304	7748067	249	206	0.814409	0.00465433	0.000164448	0.480478	0.910475	0.601796	0.926031
Prostate (MET)	chr12_1	chr12	95744	11250765	11155021	272	204	0.806797	0.00406444	0.00015527	0.645677	0.96799	0.637624	0.926031
Prostate (MET)	chr12_2	chr12	22780350	29512937	6732587	240	175	0.698284	0.00449787	0.000170414	0.435615	0.910475	0.578765	0.926031
Prostate (MET)	chr12_3	chr12	48977858	50161486	1183628	40	35	0.00314491	0.000120478	3.01823e-05	0.795861	0.96799	0.993405	0.998399
Prostate (MET)	chr12_5	chr12	99623079	111751014	12127935	281	203	2.08915	0.0117795	0.000241973	0.628392	0.96799	0.3363	0.926031
Prostate (MET)	chr13_2	chr13	26937876	35372178	8434302	207	165	0.449508	0.00352621	0.000138047	0.75874	0.96799	0.705255	0.926031
Prostate (MET)	chr13_3	chr13	40942818	51513663	10570845	229	179	0.970521	0.00585117	0.000158533	0.486127	0.910475	0.624845	0.926031
Prostate (MET)	chr13_4	chr13	67258701	73932905	6674204	129	99	0.419561	0.00566887	0.000161351	0.832758	0.96799	0.613841	0.926031
Prostate (MET)	chr13_5	chr13	89938939	98179987	8241048	221	173	1.51361	0.0104161	0.000225743	0.502133	0.910475	0.384484	0.926031
Prostate (MET)	chr14_1	chr14	31147679	44322201	13174522	348	226	3.93659	0.0174966	0.000341098	0.656477	0.96799	0.134097	0.840344
Prostate (MET)	chr14_2	chr14	65531134	71029087	5497953	233	180	1.95832	0.0125375	0.000291702	0.328841	0.908654	0.216209	0.926031
Prostate (MET)	chr14_3	chr14	91097075	100074152	8977077	422	318	1.94055	0.00652664	0.000152027	0.000762665	0.0716905	0.650353	0.926031
Prostate (MET)	chr15_2	chr15	41026122	45670645	4644523	119	96	0.248159	0.0036158	0.000137562	0.760585	0.96799	0.707154	0.926031
Prostate (MET)	chr15_3	chr15	57505449	68040451	10535002	261	213	1.66498	0.0105076	0.000200168	0.449925	0.910475	0.469093	0.926031
Prostate (MET)	chr15_4	chr15	72914945	80767361	7852416	216	171	1.10496	0.00810971	0.000174492	0.255693	0.908654	0.563178	0.926031
Prostate (MET)	chr16_1	chr16	80292	9387460	9307168	322	251	1.74088	0.00933189	0.000225109	0.471999	0.910475	0.386453	0.926031
Prostate (MET)	chr16_2	chr16	29888042	46459961	16571919	164	117	1.02567	0.00942148	0.000173645	0.879878	0.96799	0.566402	0.926031
Prostate (MET)	chr16_3	chr16	59121091	63317189	4196098	106	84	0.460309	0.00773593	0.000204426	0.800122	0.96799	0.45431	0.926031
Prostate (MET)	chr16_4	chr16	70649418	73744707	3095289	111	88	0.452722	0.00674105	0.000254599	0.884808	0.96799	0.301908	0.926031
Prostate (MET)	chr17_1	chr17	4842435	9859588	5017153	218	172	2.42684	0.0174818	0.000417565	0.757068	0.96799	0.0603771	0.801105
Prostate (MET)	chr17_2	chr17	17116108	21246681	4130573	177	134	1.50602	0.0142477	0.000376148	0.781186	0.96799	0.0937463	0.801105
Prostate (MET)	chr17_3	chr17	40081947	44167805	4085858	173	136	1.19319	0.0117002	0.000310849	0.68244	0.96799	0.180402	0.926031
Prostate (MET)	chr17_4	chr17	53718860	57714254	3995394	123	97	0.268517	0.00377354	0.00016226	0.815288	0.96799	0.6103	0.926031
Prostate (MET)	chr17_5	chr17	66234073	75709069	9474996	229	172	1.16329	0.00747923	0.00019266	0.549207	0.956028	0.495771	0.926031
Prostate (MET)	chr18_2	chr18	20945011	26485276	5540265	242	204	0.878269	0.00535568	0.00017184	0.18062	0.908654	0.573296	0.926031
Prostate (MET)	chr18_3	chr18	33028154	36561341	3533187	191	157	0.732125	0.00585017	0.000188774	0.108751	0.869668	0.509871	0.926031
Prostate (MET)	chr18_4	chr18	43267713	47711930	4444217	151	138	0.182573	0.00194569	8.27455e-05	0.157563	0.87123	0.900222	0.983524
Prostate (MET)	chr18_5	chr18	59219091	72460576	13241485	513	421	4.02921	0.0148088	0.000193866	0.00990546	0.465557	0.491434	0.926031
Prostate (MET)	chr19_1	chr19	1923642	6995540	5071898	160	109	0.868282	0.00804956	0.00025376	0.668804	0.96799	0.304108	0.926031
Prostate (MET)	chr19_2	chr19	17210920	21517341	4306421	159	115	0.317604	0.00321734	0.000171757	0.76998	0.96799	0.573614	0.926031
Prostate (MET)	chr19_3	chr19	27887059	30902337	3015278	141	98	0.805032	0.00866157	0.000285884	0.480046	0.910475	0.22818	0.926031
Prostate (MET)	chr19_4	chr19	48720624	53384017	4663393	245	189	1.46467	0.00984128	0.000279471	0.369096	0.908654	0.241993	0.926031
Prostate (MET)	chr20_1	chr20	14598395	22198085	7599690	219	143	2.95641	0.0248638	0.00040401	0.727274	0.96799	0.0698583	0.801105
Prostate (MET)	chr20_2	chr20	25841720	32096903	6255183	105	83	0.183575	0.00247657	0.000112823	0.873452	0.96799	0.801222	0.931981
Prostate (MET)	chr20_3	chr20	32172853	35586311	3413458	133	105	0.902802	0.00941468	0.000305285	0.739729	0.96799	0.190256	0.926031
Prostate (MET)	chr20_4	chr20	44592965	47513833	2920868	97	79	0.379975	0.0058058	0.000229553	0.853834	0.96799	0.372775	0.926031
Prostate (MET)	chr20_5	chr20	52822684	55210987	2388303	106	86	0.840815	0.0112457	0.000344552	0.726103	0.96799	0.129533	0.840344
Prostate (MET)	chr21_2	chr21	21263253	24648464	3385211	107	85	0.972814	0.0139159	0.000290725	0.578722	0.96799	0.218182	0.926031
Prostate (MET)	chr21_3	chr21	31487280	33263224	1775944	39	34	0.0759094	0.00334623	0.000162481	0.983092	0.983092	0.609439	0.926031
Prostate (MET)	chr21_4	chr21	39791227	39880135	88908	80	76	1.59551	0.032542	0.00314918	0.980803	0.983092	0	0
Prostate (MET)	chr21_5	chr21	42849826	43295539	445713	118	108	4.56756	0.0618991	0.00232563	0.971165	0.983092	3.58269e-13	1.12258e-11
Prostate (MET)	chr22_2	chr22	29065537	29066047	510	134	131	7.30787	0.0849611	0.0724595	0.893198	0.96799	0	0
Prostate (MET)	chr22_3	chr22	42335813	45364713	3028900	61	51	0.196513	0.00474918	0.000185332	0.956622	0.983092	0.522513	0.926031
Prostate (MET)	chrX_1	chrX	6988944	19448489	12459545	318	242	2.9094	0.0132612	0.000238599	0.334303	0.908654	0.34595	0.926031
Prostate (MET)	chrX_2	chrX	65349215	66746253	1397038	618	441	14.1377	0.0342307	0.00139661	0.0936415	0.869668	1.99905e-07	4.69777e-06
Prostate (MET)	chrX_3	chrX	66746266	66899778	153512	60	48	0.00454568	0.000108592	0.000105377	0.795861	0.96799	0.827818	0.937529
Prostate (MET)	chrX_4	chrX	66943294	68519482	1576188	432	325	13.6973	0.0427196	0.0012127	0.0588901	0.869668	2.52278e-06	4.74282e-05
Prostate (PRI)	chr1_1	chr1	1209127	30288802	29079675	364	284	2.62864	0.0106758	0.000137037	0.238791	0.905262	0.836538	0.956427
Prostate (PRI)	chr1_2	chr1	62761124	74429651	11668527	275	200	1.33135	0.00711083	0.000168892	0.34706	0.905262	0.724793	0.956427
Prostate (PRI)	chr1_3	chr1	154103975	161322006	7218031	267	198	3.3837	0.0186829	0.000337112	0.33582	0.905262	0.192231	0.940757
Prostate (PRI)	chr1_4	chr1	205606564	235255558	29648994	510	376	7.2818	0.0255852	0.00024111	0.306766	0.905262	0.453668	0.956427
Prostate (PRI)	chr2_2	chr2	79245209	110938890	31693681	443	327	0.961093	0.0034149	7.76389e-05	0.159808	0.905262	0.971995	0.996691
Prostate (PRI)	chr2_3	chr2	134210440	140833020	6622580	234	166	0.260204	0.00200888	0.000106588	0.470719	0.905262	0.920797	0.974961
Prostate (PRI)	chr2_4	chr2	158713118	173949483	15236365	415	292	3.16294	0.0121376	0.000204805	0.138367	0.905262	0.587403	0.956427
Prostate (PRI)	chr2_5	chr2	185147233	192951663	7804430	320	253	1.36294	0.0073522	0.000193065	0.275039	0.905262	0.632517	0.956427
Prostate (PRI)	chr2_6	chr2	203865138	223541632	19676494	422	299	5.78533	0.0184505	0.000242901	0.13842	0.905262	0.44744	0.956427
Prostate (PRI)	chr3_1	chr3	6003446	28517253	22513807	412	320	2.97318	0.0107501	0.000174754	0.334918	0.905262	0.702708	0.956427
Prostate (PRI)	chr3_2	chr3	66383709	73142713	6759004	330	258	3.66669	0.0182983	0.000415234	0.658863	0.948978	0.0831001	0.719001
Prostate (PRI)	chr3_3	chr3	88949342	105215667	16266325	261	176	0.788412	0.00463864	0.000127468	0.569425	0.905262	0.865961	0.956427
Prostate (PRI)	chr3_4	chr3	123370346	141462834	18092488	353	259	0.87358	0.00330371	0.00010751	0.312991	0.905262	0.918677	0.974961
Prostate (PRI)	chr3_5	chr3	152682008	177026661	24344653	507	373	2.71705	0.00766391	0.000152771	0.195345	0.905262	0.783515	0.956427
Prostate (PRI)	chr4_1	chr4	14246051	34858232	20612181	299	202	3.98342	0.0196619	0.000214294	0.230462	0.905262	0.551344	0.956427
Prostate (PRI)	chr4_2	chr4	67873385	89625626	21752241	311	218	2.36598	0.0103144	0.000177295	0.45775	0.905262	0.693054	0.956427
Prostate (PRI)	chr4_3	chr4	96051981	105513251	9461270	182	137	0.966343	0.00835499	0.000168315	0.488986	0.905262	0.726949	0.956427
Prostate (PRI)	chr4_4	chr4	123496312	134337535	10841223	268	181	2.64893	0.0155613	0.000267482	0.432871	0.905262	0.366708	0.956427
Prostate (PRI)	chr5_2	chr5	46152158	56632197	10480039	258	189	3.35754	0.0187542	0.000302548	0.491504	0.905262	0.268597	0.940757
Prostate (PRI)	chr5_3	chr5	82489853	91205868	8716015	313	243	2.04638	0.0103859	0.000203829	0.117178	0.905262	0.591139	0.956427
Prostate (PRI)	chr5_4	chr5	96744266	103119734	6375468	314	207	2.46579	0.0130082	0.000286723	0.129156	0.905262	0.31028	0.940757
Prostate (PRI)	chr5_5	chr5	157342064	169903388	12561324	312	216	2.08267	0.0104053	0.000197856	0.246203	0.905262	0.614068	0.956427
Prostate (PRI)	chr6_1	chr6	5148895	17986696	12837801	225	159	1.09205	0.00723828	0.000151674	0.397608	0.905262	0.787368	0.956427
Prostate (PRI)	chr6_2	chr6	45819453	62217638	16398185	208	155	0.838707	0.00697497	0.000121856	0.525381	0.905262	0.882038	0.956427
Prostate (PRI)	chr6_3	chr6	76306268	81430159	5123891	208	153	1.06295	0.00779179	0.000235777	0.429489	0.905262	0.472454	0.956427
Prostate (PRI)	chr6_4	chr6	104796725	117731569	12934844	269	205	3.52797	0.0197177	0.000255331	0.348916	0.905262	0.405473	0.956427
Prostate (PRI)	chr6_5	chr6	146727045	170849588	24122543	445	308	4.12477	0.0134797	0.000191419	0.167535	0.905262	0.63886	0.956427
Prostate (PRI)	chr7_1	chr7	11179688	32759549	21579861	294	197	1.73561	0.00950403	0.000160376	0.515633	0.905262	0.75625	0.956427
Prostate (PRI)	chr7_3	chr7	90700863	104623227	13922364	203	146	1.03733	0.00847858	0.000151541	0.549948	0.905262	0.787833	0.956427
Prostate (PRI)	chr7_4	chr7	111160375	124963197	13802822	271	184	2.67206	0.0137199	0.000227054	0.341526	0.905262	0.503925	0.956427
Prostate (PRI)	chr8_1	chr8	13922408	26213300	12290892	376	313	4.54269	0.0160833	0.000279167	0.312409	0.905262	0.331696	0.940757
Prostate (PRI)	chr8_2	chr8	38624363	43146048	4521685	313	233	3.09093	0.0167304	0.000386813	0.243381	0.905262	0.114087	0.719001
Prostate (PRI)	chr8_3	chr8	53326051	58724628	5398577	281	220	4.06475	0.0206514	0.000286597	0.0031122	0.140049	0.31063	0.940757
Prostate (PRI)	chr8_4	chr8	77070457	94478696	17408239	514	382	2.7457	0.00806429	0.000158702	0.0508044	0.905262	0.762326	0.956427
Prostate (PRI)	chr8_5	chr8	113417180	133317860	19900680	445	325	2.22005	0.008426	0.000148216	0.146002	0.905262	0.799379	0.956427
Prostate (PRI)	chr9_1	chr9	6450345	12009355	5559010	126	78	1.51415	0.0183511	0.00035456	0.771143	0.975099	0.160875	0.904923
Prostate (PRI)	chr9_2	chr9	18442338	25748879	7306541	119	91	1.28654	0.0173747	0.000278205	0.867074	0.975099	0.334491	0.940757
Prostate (PRI)	chr9_3	chr9	80262235	88724586	8462351	85	60	0.404973	0.00664352	0.000135443	0.730566	0.975099	0.841604	0.956427
Prostate (PRI)	chr9_4	chr9	115092621	123592607	8499986	141	101	1.35114	0.0150054	0.000224417	0.573333	0.905262	0.513601	0.956427
Prostate (PRI)	chr10_2	chr10	21109565	23992860	2883295	56	41	0.0163862	0.000435794	5.13191e-05	0.871468	0.975099	0.993868	0.996691
Prostate (PRI)	chr10_3	chr10	43951240	55772932	11821692	308	248	5.05102	0.0261207	0.000281516	0.172642	0.905262	0.324935	0.940757
Prostate (PRI)	chr10_4	chr10	88611635	90125863	1514228	259	220	5.10121	0.0308444	0.000958529	0.593405	0.920802	4.69981e-05	0.00140994
Prostate (PRI)	chr10_5	chr10	104675256	119069302	14394046	383	309	7.02987	0.0280669	0.000300151	0.170045	0.905262	0.274635	0.940757
Prostate (PRI)	chr11_2	chr11	33062558	41079742	8017184	240	183	3.19243	0.0229031	0.00025972	0.0845609	0.905262	0.391203	0.956427
Prostate (PRI)	chr11_3	chr11	41088033	59590359	18502326	392	250	3.9209	0.0192547	0.000245323	0.343235	0.905262	0.43909	0.956427
Prostate (PRI)	chr11_4	chr11	102813024	111584666	8771642	198	140	2.02743	0.0137816	0.000263326	0.505247	0.905262	0.379704	0.956427
Prostate (PRI)	chr11_5	chr11	111743091	122006014	10262923	253	188	1.46298	0.00831183	0.000178455	0.260036	0.905262	0.68863	0.956427
Prostate (PRI)	chr12_1	chr12	7785672	13177991	5392319	229	187	1.86772	0.0122346	0.00030735	0.554599	0.905262	0.256798	0.940757
Prostate (PRI)	chr12_2	chr12	30457921	38236487	7778566	217	156	3.71704	0.0258942	0.000383449	0.547789	0.905262	0.118349	0.719001
Prostate (PRI)	chr12_3	chr12	79578664	87232004	7653340	168	121	0.677037	0.00602962	0.000135194	0.169968	0.905262	0.842389	0.956427
Prostate (PRI)	chr12_4	chr12	103052951	112497478	9444527	172	133	0.453547	0.0038311	0.000123146	0.643061	0.948779	0.878426	0.956427
Prostate (PRI)	chr13_2	chr13	40516392	49710115	9193723	181	149	1.08868	0.0101396	0.00021654	0.851789	0.975099	0.542897	0.956427
Prostate (PRI)	chr13_3	chr13	78051802	95045794	16993992	293	203	1.93539	0.0131093	0.000174055	0.360669	0.905262	0.705357	0.956427
Prostate (PRI)	chr13_4	chr13	105143745	115019386	9875641	189	133	0.573458	0.00431292	0.000132152	0.502919	0.905262	0.851861	0.956427
Prostate (PRI)	chr14_2	chr14	37697119	39458225	1761106	70	45	0.803807	0.01864	0.000532913	0.931761	0.975099	0.0199742	0.256812
Prostate (PRI)	chr14_3	chr14	47762697	53156059	5393362	67	45	0.358444	0.00890543	0.000171866	0.800718	0.975099	0.713625	0.956427
Prostate (PRI)	chr14_4	chr14	69775872	76513019	6737147	85	66	0.858846	0.0152014	0.000248612	0.913098	0.975099	0.427881	0.956427
Prostate (PRI)	chr15_2	chr15	42794824	45806222	3011398	53	42	0.422282	0.0125856	0.000251866	0.895129	0.975099	0.416946	0.956427
Prostate (PRI)	chr15_3	chr15	52272395	62270558	9998163	113	88	1.11414	0.0183079	0.000204421	0.786266	0.975099	0.58887	0.956427
Prostate (PRI)	chr16_2	chr16	23902974	47168870	23265896	136	97	1.72035	0.0191763	0.000176789	0.807003	0.975099	0.694981	0.956427
Prostate (PRI)	chr16_3	chr16	61172562	66587833	5415271	105	75	0.473291	0.00749184	0.000193107	0.813748	0.975099	0.632356	0.956427
Prostate (PRI)	chr16_4	chr16	72893129	76375371	3482242	55	48	0.116788	0.00366652	0.000139871	0.976156	0.976156	0.82738	0.956427
Prostate (PRI)	chr17_1	chr17	5505326	7591137	2085811	100	80	1.56847	0.0219915	0.000565321	0.872443	0.975099	0.0131397	0.197096
Prostate (PRI)	chr17_2	chr17	7614625	11000105	3385480	149	124	1.64779	0.0151506	0.000415581	0.793688	0.975099	0.082773	0.719001
Prostate (PRI)	chr17_3	chr17	39333928	42741053	3407125	110	91	0.867739	0.0117139	0.000385139	0.969325	0.976156	0.11619	0.719001
Prostate (PRI)	chr17_4	chr17	59971443	63722785	3751342	57	46	0.0402187	0.00117378	5.2885e-05	0.497501	0.905262	0.99312	0.996691
Prostate (PRI)	chr18_2	chr18	25678404	40231714	14553310	183	129	1.0079	0.0115284	0.000135106	0.368817	0.905262	0.842668	0.956427
Prostate (PRI)	chr18_3	chr18	57878899	62024572	4145673	45	34	0.145057	0.00551916	0.000128319	0.891835	0.975099	0.863443	0.956427
Prostate (PRI)	chr18_4	chr18	70232681	72874102	2641421	98	85	1.5842	0.0264172	0.000325329	0.191322	0.905262	0.216063	0.940757
Prostate (PRI)	chr19_2	chr19	12657083	16026344	3369261	49	41	0.318155	0.00915357	0.000197872	0.881513	0.975099	0.614008	0.956427
Prostate (PRI)	chr19_5	chr19	42711624	44972042	2260418	63	54	0.562648	0.0136932	0.000339467	0.929519	0.975099	0.187731	0.940757
Prostate (PRI)	chr19_6	chr19	50208710	54413171	4204461	88	58	1.03263	0.0199172	0.000318793	0.7367	0.975099	0.230249	0.940757
Prostate (PRI)	chr20_1	chr20	13233561	16014501	2780940	63	35	0.526874	0.0143967	0.000382301	0.948769	0.976156	0.119834	0.719001
Prostate (PRI)	chr20_2	chr20	33404651	34314406	909755	76	48	2.2566	0.0464792	0.000601442	0.00672515	0.201755	0.00814968	0.146694
Prostate (PRI)	chr20_3	chr20	40168623	48559346	8390723	79	59	1.20666	0.0247426	0.000203559	0.519927	0.905262	0.592171	0.956427
Prostate (PRI)	chr21_1	chr21	21896114	34876918	12980804	170	123	3.65646	0.028723	0.000283114	0.474512	0.905262	0.320389	0.940757
Prostate (PRI)	chr21_2	chr21	39831787	39902581	70794	168	166	5.66631	0.0495935	0.00636411	0.974088	0.976156	0	0
Prostate (PRI)	chr21_3	chr21	42831453	42873876	42423	321	299	11.1276	0.0593669	0.00931928	0.820948	0.975099	0	0
Prostate (PRI)	chr22_2	chr22	26378525	29451241	3072716	43	36	0.572851	0.0202347	0.000287851	0.909051	0.975099	0.307166	0.940757
Prostate (PRI)	chr22_4	chr22	45478966	46900451	1421485	45	42	0.756795	0.0263394	0.000405943	0.778866	0.975099	0.0922964	0.719001
Prostate (PRI)	chrX_1	chrX	6186824	26073874	19887050	176	100	3.57465	0.029583	0.000211983	0.137804	0.905262	0.560075	0.956427
Prostate (PRI)	chrX_2	chrX	63824305	69390377	5566072	322	207	8.20967	0.0369616	0.00031584	2.15453e-08	1.93907e-06	0.23689	0.940757
Prostate (PRI)	chrX_3	chrX	84062128	96652983	12590855	111	74	2.18884	0.0290116	0.00021676	0.33805	0.905262	0.542073	0.956427
Prostate (PRI)	chr7_2	chr7	53783759	62165195	8381436	189	115	3.48318	0.0268828	0.000403261	0.619592	0.935506	0.0951133	0.719001
Prostate (PRI)	chr14_5	chr14	83776866	88659193	4882327	76	46	1.26881	0.0265043	0.000300653	0.497501	0.905262	0.273364	0.940757
Prostate (PRI)	chr15_1	chr15	25715318	35535836	9820518	92	72	1.65747	0.0287699	0.000227091	0.623671	0.935506	0.503788	0.956427
Prostate (PRI)	chr18_1	chr18	3879636	10264058	6384422	69	62	0.0584493	0.00132184	4.38132e-05	0.383019	0.905262	0.996691	0.996691
Prostate (PRI)	chr19_3	chr19	27884624	29084844	1200220	51	28	1.21949	0.0347625	0.000851911	0.926075	0.975099	0.000233777	0.00525999
Prostate (PRI)	chr19_4	chr19	35240292	36179786	939494	20	17	0.0318026	0.00267158	9.97803e-05	0.664284	0.948978	0.935537	0.979051
Prostate (PRI)	chr22_3	chr22	36950758	39320616	2369858	38	31	0.459538	0.0178148	0.000273974	0.834646	0.975099	0.346975	0.946296
Skin	chr1_1	chr1	16046195	22887850	6841655	266	215	4.5393	0.0260094	0.000207854	0.0107081	0.119038	0.403368	0.928099
Skin	chr1_2	chr1	51607273	68954974	17347701	289	225	1.76313	0.00955189	0.000125737	0.410912	0.95358	0.817899	0.976674
Skin	chr1_3	chr1	150975196	159252543	8277347	196	152	1.87282	0.0162191	0.000228252	0.711128	0.95358	0.315265	0.928099
Skin	chr1_4	chr1	195794033	205049376	9255343	147	110	0.485117	0.00549843	0.000121538	0.806	0.95358	0.836171	0.976674
Skin	chr2_2	chr2	42543235	54788150	12244915	161	117	1.47716	0.0141812	0.000153995	0.547536	0.95358	0.679017	0.938278
Skin	chr2_3	chr2	64426694	86335447	21908753	191	140	1.02832	0.0100818	0.000106765	0.709091	0.95358	0.893394	0.977548
Skin	chr2_4	chr2	135044536	149046926	14002390	125	86	0.643336	0.00741986	0.000120102	0.817574	0.95358	0.84223	0.976674
Skin	chr2_5	chr2	188964604	203940650	14976046	144	114	0.795065	0.00885529	0.000110037	0.718213	0.95358	0.881748	0.977548
Skin	chr3_2	chr3	47756901	56337006	8580105	128	90	0.662127	0.00686645	0.000146411	0.765407	0.95358	0.718306	0.941228
Skin	chr3_3	chr3	70783440	79131155	8347715	122	84	1.13069	0.0129574	0.000179582	0.652754	0.95358	0.543783	0.928099
Skin	chr3_4	chr3	106672263	113796645	7124382	136	103	2.99841	0.0349377	0.000263559	0.437339	0.95358	0.195132	0.82389
Skin	chr3_5	chr3	153421412	170514402	17092990	164	117	1.54016	0.0147725	0.000164178	0.811824	0.95358	0.625218	0.928099
Skin	chr4_1	chr4	40834715	55480132	14645417	198	148	2.32868	0.0187128	0.000179529	0.593975	0.95358	0.544062	0.928099
Skin	chr4_2	chr4	146823549	158765101	11941552	202	161	2.31727	0.0183433	0.000162838	0.323863	0.95358	0.63233	0.928099
Skin	chr4_3	chr4	176132208	183062689	6930481	183	118	0.855988	0.00689015	0.000185852	0.71741	0.95358	0.511274	0.928099
Skin	chr5_2	chr5	11578029	16568912	4990883	171	153	0.5663	0.00446554	0.000101895	0.130598	0.513738	0.909567	0.977548
Skin	chr5_3	chr5	21291657	30789915	9498258	341	272	1.77281	0.00896879	0.000157172	0.299271	0.947693	0.662316	0.932148
Skin	chr5_4	chr5	39628722	57515392	17886670	260	213	2.28462	0.0115493	0.000134126	0.37076	0.95358	0.77919	0.976674
Skin	chr5_5	chr5	109349152	125755011	16405859	187	144	0.442918	0.00336816	6.27467e-05	0.348571	0.95358	0.987349	0.999759
Skin	chr6_1	chr6	7146335	17489201	10342866	276	208	3.09761	0.0182373	0.000173888	0.0958038	0.485406	0.573717	0.928099
Skin	chr6_2	chr6	57739227	73504973	15765746	407	318	6.25886	0.0218493	0.000239638	0.353798	0.95358	0.271966	0.928099
Skin	chr7_2	chr7	37289535	43556795	6267260	109	94	0.213209	0.00249033	7.60956e-05	0.569196	0.95358	0.970873	0.997113
Skin	chr7_3	chr7	47345024	49597118	2252094	47	40	0.00596905	0.000217741	2.81981e-05	0.884375	0.95358	0.999759	0.999759
Skin	chr7_4	chr7	73170899	87646633	14475734	246	198	3.18876	0.0219009	0.00019733	0.544256	0.95358	0.453574	0.928099
Skin	chr7_5	chr7	127458729	133822059	6363330	274	243	4.92307	0.0277324	0.000264657	0.120687	0.513738	0.192053	0.82389
Skin	chr8_1	chr8	22894246	39542362	16648116	231	180	6.56737	0.0474467	0.000229341	0.286875	0.947693	0.310936	0.928099
Skin	chr8_2	chr8	54309966	74361617	20051651	448	320	7.78752	0.0291052	0.00021191	0.135194	0.513738	0.384832	0.928099
Skin	chr8_3	chr8	102222963	113077532	10854569	133	104	0.824925	0.0102278	0.000126793	0.659167	0.95358	0.813182	0.976674
Skin	chr9_2	chr9	21450925	23034108	1583183	132	88	1.08387	0.0130458	0.000536516	0.912049	0.95358	0.00116751	0.0443655
Skin	chr9_3	chr9	26093622	34138876	8045254	254	206	4.25037	0.0294429	0.000316258	0.604193	0.95358	0.085883	0.739721
Skin	chr9_4	chr9	105502708	117211904	11709196	153	116	2.12555	0.0213492	0.000176913	0.474683	0.95358	0.557779	0.928099
Skin	chr10_1	chr10	36427931	46064909	9636978	70	60	0.846258	0.0201235	0.000166756	0.903213	0.95358	0.611524	0.928099
Skin	chr10_2	chr10	87731329	92625659	4894330	63	45	0.811541	0.0199133	0.000297377	0.967054	0.967054	0.116725	0.739721
Skin	chr11_1	chr11	63488087	72353007	8864920	788	654	12.5409	0.0245788	0.000279055	0.00325671	0.0545727	0.155132	0.739721
Skin	chr11_2	chr11	74850293	76838291	1987998	334	297	1.22954	0.00496726	0.000218852	0.0591559	0.377584	0.354248	0.928099
Skin	chr11_3	chr11	78606224	82079345	3473121	539	454	4.23928	0.0122243	0.000306755	0.042987	0.326701	0.100392	0.739721
Skin	chr11_4	chr11	97284765	113215556	15930791	758	595	9.65583	0.0221227	0.000188822	0.00359031	0.0545727	0.496096	0.928099
Skin	chr12_1	chr12	25653992	49145873	23491881	364	291	5.33614	0.0187787	0.000181064	0.37076	0.95358	0.536049	0.928099
Skin	chr12_2	chr12	61719072	69070597	7351525	322	278	3.88332	0.0162597	0.000179728	0.010964	0.119038	0.543023	0.928099
Skin	chr12_3	chr12	70455337	72407970	1952633	318	276	2.47001	0.0120151	0.000203098	7.50528e-06	0.000285201	0.425697	0.928099
Skin	chr12_4	chr12	84059902	104275976	20216074	447	362	7.10417	0.0240522	0.000167785	0.042769	0.326701	0.606061	0.928099
Skin	chr13_1	chr13	31579794	35125320	3545526	58	49	0.71615	0.0213551	0.00022241	0.796405	0.95358	0.339156	0.928099
Skin	chr13_2	chr13	45839278	47530255	1690977	31	26	0.12873	0.00702088	0.000162332	0.92091	0.95358	0.635015	0.928099
Skin	chr13_3	chr13	55394156	64932344	9538188	66	54	0.36109	0.00869536	8.78161e-05	0.664506	0.95358	0.948123	0.987087
Skin	chr13_4	chr13	93446276	102224470	8778194	61	48	0.269725	0.00889458	0.000118672	0.960411	0.967054	0.848164	0.976674
Skin	chr13_5	chr13	102520411	107966393	5445982	68	56	0.250928	0.00603311	9.51347e-05	0.643126	0.95358	0.929623	0.981269
Skin	chr14_1	chr14	25521795	33222299	7700504	88	65	2.96071	0.0555439	0.000335242	0.817375	0.95358	0.0622812	0.739721
Skin	chr14_2	chr14	48397471	53966704	5569233	62	50	0.408561	0.0101144	0.000143321	0.837646	0.95358	0.733997	0.945487
Skin	chr14_3	chr14	76260879	99915684	23654805	132	93	1.06586	0.0179599	0.000120562	0.840426	0.95358	0.8403	0.976674
Skin	chr15_1	chr15	47556136	55499374	7943238	140	122	3.96451	0.0460571	0.0002788	0.505749	0.95358	0.155731	0.739721
Skin	chr15_2	chr15	75337181	78892135	3554954	115	87	1.47139	0.0188449	0.000284389	0.57475	0.95358	0.143007	0.739721
Skin	chr16_2	chr16	17264293	19693915	2429622	55	37	1.04534	0.0282887	0.000285303	0.452399	0.95358	0.141008	0.739721
Skin	chr16_3	chr16	69766859	77031194	7264335	93	80	1.75109	0.032712	0.000226327	0.725992	0.95358	0.323016	0.928099
Skin	chr17_1	chr17	8842475	16359840	7517365	230	198	2.47939	0.0135352	0.000187032	0.194631	0.70438	0.505223	0.928099
Skin	chr17_2	chr17	16417104	21439537	5022433	198	167	2.28275	0.0159548	0.000208677	0.123894	0.513738	0.399569	0.928099
Skin	chr17_3	chr17	43419110	58433573	15014463	315	250	3.14035	0.0154028	0.00017594	0.385487	0.95358	0.562896	0.928099
Skin	chr17_4	chr17	66727126	73318174	6591048	232	183	5.55368	0.038935	0.000295777	0.130758	0.513738	0.119726	0.739721
Skin	chr18_1	chr18	5801119	9827888	4026769	87	78	1.31675	0.0249956	0.0001586	0.0596184	0.377584	0.654782	0.932148
Skin	chr18_2	chr18	20536617	23395600	2858983	71	62	0.953533	0.0191907	0.000164003	0.0663443	0.387859	0.626148	0.928099
Skin	chr18_3	chr18	49922762	54606861	4684099	77	66	1.55363	0.0300183	0.000245572	0.615488	0.95358	0.251129	0.928099
Skin	chr18_4	chr18	66982250	74371445	7389195	107	75	2.03747	0.0287842	0.000218619	0.413581	0.95358	0.35525	0.928099
Skin	chr19_1	chr19	3035482	3626621	591139	148	126	3.11324	0.0339254	0.000354109	8.03006e-09	6.10284e-07	0.0447301	0.679897
Skin	chr19_2	chr19	12640145	14465692	1825547	196	167	3.70115	0.029308	0.000311644	0.00106267	0.0269211	0.0926843	0.739721
Skin	chr19_3	chr19	20999157	32193724	11194567	93	68	0.749203	0.0125052	0.000147148	0.856821	0.95358	0.714534	0.941228
Skin	chr20_1	chr20	2440382	6340941	3900559	65	48	0.765892	0.0179758	0.000221559	0.732141	0.95358	0.342726	0.928099
Skin	chr20_2	chr20	51845610	56023856	4178246	73	62	0.728697	0.0160512	0.000225018	0.872376	0.95358	0.328354	0.928099
Skin	chr21_2	chr21	39970400	48097347	8126947	42	36	2.69332	0.103589	0.000191893	0.223016	0.77042	0.480571	0.928099
Skin	chr22_2	chr22	27891177	32366184	4475007	155	134	2.68601	0.0222037	0.00029173	0.421005	0.95358	0.127606	0.739721
Skin	chr22_3	chr22	32369236	36618400	4249164	85	76	0.611129	0.0117219	0.000162769	0.656113	0.95358	0.632697	0.928099
Skin	chr22_4	chr22	40373706	41392454	1018748	75	67	0.879375	0.0176152	0.000376455	0.568536	0.95358	0.0298108	0.679897
Skin	chr22_5	chr22	44697263	47340099	2642836	51	47	0.140026	0.00376759	0.000100726	0.70342	0.95358	0.913236	0.977548
Skin	chrX_1	chrX	28125197	32735787	4610590	40	26	0.272994	0.0091878	0.000165311	0.928486	0.95358	0.619199	0.928099
Skin	chrX_2	chrX	63668744	70774276	7105532	54	40	0.472082	0.0149306	0.000146944	0.863566	0.95358	0.715577	0.941228
Skin	chrX_3	chrX	92822883	94216677	1393794	68	41	1.53473	0.0346283	0.000366446	0.081878	0.444481	0.0358154	0.679897
Skin	chrX_4	chrX	123122931	131716629	8593698	51	37	0.216101	0.00653579	0.000100968	0.923989	0.95358	0.912484	0.977548
Skin	chr21_1	chr21	18548554	18590477	41923	34	33	1.84546	0.0880255	0.00163337	0.0235228	0.223467	7.77156e-16	5.90639e-14
Stomach	chr1_1	chr1	858101	23659601	22801500	268	163	1.60647	0.00807007	0.000119431	0.0714003	0.488785	0.783202	0.960872
Stomach	chr1_2	chr1	54083396	71696099	17612703	175	119	1.69877	0.0141992	0.000142348	0.167903	0.604449	0.678215	0.960872
Stomach	chr1_3	chr1	119093214	164788634	45695420	245	161	1.98908	0.0124176	8.85474e-05	0.0543993	0.488785	0.901715	0.961359
Stomach	chr1_4	chr1	218253295	240826349	22573054	252	159	2.10382	0.0127508	0.000145265	0.167903	0.604449	0.664417	0.960872
Stomach	chr2_2	chr2	37371383	52735264	15363881	155	104	0.718339	0.00678716	0.000112196	0.413352	0.947248	0.814072	0.960872
Stomach	chr2_3	chr2	73057917	88710845	15652928	159	94	1.02512	0.0106991	0.00013459	0.299032	0.854737	0.714607	0.960872
Stomach	chr2_4	chr2	173302679	190392962	17090283	169	103	0.838879	0.00749004	0.000125405	0.505947	0.947248	0.756699	0.960872
Stomach	chr2_5	chr2	222031522	236677903	14646381	179	100	1.16494	0.00977113	0.000154471	0.326351	0.854737	0.620747	0.960872
Stomach	chr3_2	chr3	38862561	48884948	10022387	187	146	0.857408	0.00677514	0.000113538	0.052065	0.488785	0.80846	0.960872
Stomach	chr3_3	chr3	56605272	60738534	4133262	375	234	6.16572	0.0275732	0.000575757	0.144304	0.604449	0.0018821	0.0271023
Stomach	chr3_4	chr3	170084437	188257745	18173308	251	138	2.0891	0.0126149	0.00019575	0.430469	0.947248	0.433963	0.960872
Stomach	chr4_2	chr4	22348139	38865895	16517756	101	63	0.756715	0.0113575	0.000134831	0.755442	0.947248	0.713483	0.960872
Stomach	chr4_3	chr4	91243394	94376717	3133323	90	50	1.52839	0.0276519	0.000493855	0.842002	0.947248	0.00735867	0.0883041
Stomach	chr4_4	chr4	129239958	136983036	7743078	90	57	0.976857	0.0155738	0.000205068	0.596135	0.947248	0.395993	0.960872
Stomach	chr4_5	chr4	154238300	158680299	4441999	34	28	0.0303208	0.00147126	4.13096e-05	0.567714	0.947248	0.992028	0.992028
Stomach	chr4_6	chr4	179119694	188215886	9096192	102	61	0.33464	0.00490099	0.000115188	0.619862	0.947248	0.801491	0.960872
Stomach	chr5_2	chr5	34058179	40763126	6704947	133	84	0.716954	0.00780411	0.000133497	0.0213822	0.307904	0.71968	0.960872
Stomach	chr5_3	chr5	56151126	66561443	10410317	144	80	1.18036	0.0124029	0.000222723	0.73941	0.947248	0.329757	0.957845
Stomach	chr5_4	chr5	127266213	138163247	10897034	130	90	0.785512	0.00925507	0.000165021	0.800009	0.947248	0.571006	0.960872
Stomach	chr5_5	chr5	146611873	157793354	11181481	194	139	3.33388	0.0287974	0.000226894	0.0736397	0.488785	0.315257	0.957845
Stomach	chr6_2	chr6	36440356	43889264	7448908	182	115	2.3503	0.0203472	0.000267087	0.167903	0.604449	0.198329	0.751562
Stomach	chr6_3	chr6	107485422	131074678	23589256	143	94	0.547076	0.0050851	8.45866e-05	0.55031	0.947248	0.913918	0.961359
Stomach	chr6_4	chr6	158507583	163773700	5266117	139	81	1.76199	0.0193447	0.000346109	0.582837	0.947248	0.070063	0.420378
Stomach	chr7_1	chr7	9230418	26183977	16953559	167	104	1.6737	0.015224	0.000189926	0.676322	0.947248	0.458662	0.960872
Stomach	chr7_2	chr7	89027020	103207417	14180397	280	185	3.38468	0.0161698	0.000212502	0.0787803	0.488785	0.367162	0.960872
Stomach	chr7_3	chr7	103218606	111448350	8229744	273	164	2.71074	0.014095	0.000303954	0.332398	0.854737	0.124353	0.639531
Stomach	chr8_1	chr8	10834546	26184509	15349963	194	129	1.52829	0.0125508	0.000152165	0.2405	0.752871	0.631686	0.960872
Stomach	chr8_2	chr8	32711157	47057887	14346730	181	119	0.767483	0.00669511	0.00010387	0.112849	0.541676	0.847516	0.961359
Stomach	chr8_3	chr8	70225640	77666165	7440525	114	78	0.584235	0.0087007	0.000122883	0.107926	0.541676	0.767988	0.960872
Stomach	chr8_4	chr8	115467827	127316028	11848201	179	126	0.997042	0.00886431	0.000141549	0.326351	0.854737	0.681987	0.960872
Stomach	chr9_1	chr9	3583381	9156607	5573226	90	64	1.33922	0.0226648	0.00027403	0.65188	0.947248	0.182149	0.751562
Stomach	chr9_2	chr9	24494553	27408207	2913654	40	28	0.0247088	0.00104113	6.51167e-05	0.944499	0.984578	0.961636	0.987581
Stomach	chr9_3	chr9	34930963	73923377	38992414	82	57	0.393048	0.00812795	5.79658e-05	0.694425	0.947248	0.973864	0.987581
Stomach	chr10_2	chr10	70779770	77445752	6665982	227	144	4.53914	0.0298709	0.000418287	0.295516	0.854737	0.0242503	0.218252
Stomach	chr10_3	chr10	96077693	100774176	4696483	105	80	1.37584	0.0217318	0.000242054	0.226021	0.739705	0.266341	0.871661
Stomach	chr11_2	chr11	36067078	50690617	14623539	150	99	1.16125	0.011852	0.000167553	0.701259	0.947248	0.559195	0.960872
Stomach	chr11_3	chr11	63495447	76043583	12548136	225	142	1.94532	0.0129986	0.000192664	0.217978	0.739705	0.446961	0.960872
Stomach	chr11_4	chr11	102078704	119082055	17003351	142	98	1.19408	0.0139852	0.000153778	0.697329	0.947248	0.624036	0.960872
Stomach	chr12_1	chr12	17157118	27884832	10727714	191	125	3.59294	0.0303569	0.000253584	0.0814641	0.488785	0.233082	0.806664
Stomach	chr12_2	chr12	54609668	63425136	8815468	160	123	1.27559	0.0121464	0.000160876	0.137994	0.604449	0.590465	0.960872
Stomach	chr12_3	chr12	68359551	70855059	2495508	177	141	3.13487	0.0285416	0.000298484	2.07557e-06	7.47204e-05	0.133568	0.641127
Stomach	chr12_4	chr12	108121078	123605471	15484393	144	97	0.529928	0.00533407	0.000104582	0.617787	0.947248	0.844755	0.961359
Stomach	chr13_1	chr13	27099477	35594547	8495070	90	64	0.626931	0.0107198	0.000169788	0.842002	0.947248	0.548829	0.960872
Stomach	chr13_2	chr13	51839958	60698173	8858215	72	45	0.4961	0.0112148	0.000165469	0.894623	0.947248	0.568914	0.960872
Stomach	chr13_3	chr13	70125765	73944878	3819113	81	55	0.943476	0.0180069	0.000284341	0.65188	0.947248	0.160124	0.720559
Stomach	chr13_4	chr13	84956765	89450816	4494051	58	40	0.382055	0.0111754	0.000184405	0.837534	0.947248	0.482697	0.960872
Stomach	chr14_2	chr14	33568868	45669001	12100133	108	64	0.512528	0.00717717	0.000131178	0.73074	0.947248	0.730399	0.960872
Stomach	chr14_3	chr14	65121209	69047712	3926503	104	63	1.15196	0.0187156	0.00035459	0.794379	0.947248	0.0621458	0.406773
Stomach	chr14_4	chr14	99515340	105235581	5720241	87	57	0.60055	0.0104219	0.000187071	0.633379	0.947248	0.471019	0.960872
Stomach	chr15_1	chr15	39674597	46077292	6402695	73	52	0.617257	0.0152342	0.000187684	0.796324	0.947248	0.468354	0.960872
Stomach	chr15_2	chr15	64205904	68626614	4420710	48	33	0.269628	0.00809696	0.000192262	0.977959	0.984743	0.448669	0.960872
Stomach	chr15_3	chr15	89721109	94996193	5275084	62	41	0.767796	0.0194657	0.000252786	0.868413	0.947248	0.235277	0.806664
Stomach	chr16_1	chr16	6720828	13485999	6765171	88	63	0.999561	0.0188165	0.000221924	0.722637	0.947248	0.332585	0.957845
Stomach	chr16_3	chr16	61675545	69389764	7714219	57	36	0.108093	0.00284421	9.0409e-05	0.957228	0.984578	0.895707	0.961359
Stomach	chr16_4	chr16	78542942	78830533	287591	135	78	3.57031	0.0402596	0.00232626	0.770101	0.947248	0	0
Stomach	chr17_2	chr17	30423073	35787548	5364475	144	107	2.15555	0.0250306	0.000267116	0.109682	0.541676	0.198258	0.751562
Stomach	chr17_3	chr17	37694617	38457293	762676	171	124	2.1133	0.021098	0.000651593	0.0336898	0.404278	0.000506106	0.0121465
Stomach	chr17_5	chr17	60824914	73297568	12472654	162	103	0.539476	0.00540244	0.000115921	0.519557	0.947248	0.798364	0.960872
Stomach	chr18_1	chr18	19067236	20516746	1449510	74	59	1.11596	0.0237834	0.000456928	0.62254	0.947248	0.0132981	0.136781
Stomach	chr18_2	chr18	24797791	34068602	9270811	118	85	0.916781	0.0119287	0.000163579	0.503818	0.947248	0.57776	0.960872
Stomach	chr18_3	chr18	46585310	65604747	19019437	155	100	1.3117	0.0137323	0.000148557	0.570875	0.947248	0.648809	0.960872
Stomach	chr19_1	chr19	15813685	19985995	4172310	179	142	1.70606	0.0187116	0.000214647	0.00407649	0.0978357	0.359095	0.960872
Stomach	chr19_2	chr19	28386844	32636501	4249657	197	138	3.0967	0.0252588	0.000316745	0.0093148	0.167666	0.104919	0.581091
Stomach	chr20_1	chr20	14631551	15194228	562677	133	81	2.56019	0.0317542	0.00136151	0.757509	0.947248	6.70715e-10	2.41458e-08
Stomach	chr20_2	chr20	30921593	35580648	4659055	112	71	0.419004	0.00563553	0.000170685	0.564784	0.947248	0.544683	0.960872
Stomach	chr20_3	chr20	51672769	52961228	1288459	177	153	2.92303	0.0260191	0.000365306	1.65367e-07	1.19064e-05	0.0533049	0.383795
Stomach	chr21_3	chr21	43170867	43806471	635604	29	26	0.797058	0.0478197	0.000581051	0.733157	0.947248	0.00171971	0.0271023
Stomach	chr22_2	chr22	29544322	37909970	8365648	50	36	0.144827	0.00639064	8.20518e-05	0.847035	0.947248	0.921303	0.961359
Stomach	chr22_3	chr22	41302202	51006770	9704568	18	12	0.108848	0.0284145	8.64723e-05	0.984743	0.984743	0.908208	0.961359
Stomach	chrX_1	chrX	6968751	16346993	9378242	169	98	4.00927	0.0332181	0.000379416	0.505947	0.947248	0.0434148	0.347318
Stomach	chrX_2	chrX	86014528	99627950	13613422	79	43	0.428835	0.00837002	0.000132597	0.891889	0.947248	0.723851	0.960872
Stomach	chrX_3	chrX	133335967	154948300	21612333	97	56	0.335312	0.00517052	8.80762e-05	0.865182	0.947248	0.903208	0.961359
Uterus	chr1_1	chr1	10742235	20102738	9360503	157	106	3.34257	0.0331214	0.000259569	0.0113023	0.361463	0.299061	0.909501
Uterus	chr1_2	chr1	31099657	35616756	4517099	95	67	0.865245	0.0159954	0.000239121	0.332586	0.848731	0.351967	0.909501
Uterus	chr1_3	chr1	60805908	69627454	8821546	32	22	0.0211693	0.00107239	3.61793e-05	0.909379	0.953663	0.984605	0.984605
Uterus	chr1_4	chr1	150744938	155595125	4850187	150	111	2.32284	0.024587	0.000293754	0.0179369	0.361463	0.224559	0.898237
Uterus	chr1_5	chr1	201847483	228996111	27148628	156	100	1.46407	0.0148347	0.000108923	0.0301219	0.361463	0.801528	0.980052
Uterus	chr2_2	chr2	41991904	46690653	4698749	69	44	0.302001	0.00718704	0.000162152	0.603882	0.953663	0.604211	0.966738
Uterus	chr2_3	chr2	64670165	74398123	9727958	106	70	1.15091	0.0171993	0.000192829	0.315309	0.848731	0.494797	0.93751
Uterus	chr2_4	chr2	136466414	143120177	6653763	81	42	0.762477	0.0131562	0.000215367	0.328814	0.848731	0.421408	0.909501
Uterus	chr2_5	chr2	184101602	224656861	40555259	235	140	1.72697	0.0142241	9.39191e-05	0.0080104	0.361463	0.852476	0.980052
Uterus	chr3_1	chr3	9398896	14051815	4652919	109	75	1.32129	0.0179901	0.000268215	0.138092	0.662841	0.278601	0.909501
Uterus	chr3_2	chr3	52476851	66506385	14029534	108	70	1.29449	0.0180056	0.000166375	0.240772	0.848731	0.588653	0.966738
Uterus	chr3_3	chr3	156287470	172748817	16461347	180	107	3.06818	0.027916	0.000220849	0.0660344	0.532781	0.404636	0.909501
Uterus	chr4_1	chr4	5459989	20598159	15138170	69	41	0.634347	0.0135398	0.000146502	0.76869	0.953663	0.662665	0.980052
Uterus	chr4_2	chr4	61860009	82922372	21062363	74	47	0.77231	0.0166729	0.00012175	0.584526	0.953663	0.755226	0.980052
Uterus	chr4_3	chr4	124584256	144239463	19655207	43	27	0.116511	0.00378075	5.13278e-05	0.681684	0.953663	0.962703	0.982307
Uterus	chr5_1	chr5	20434265	32107431	11673166	66	41	0.247889	0.00668761	8.51543e-05	0.34185	0.848731	0.879956	0.980052
Uterus	chr5_2	chr5	54142422	59222918	5080496	66	42	0.440703	0.0112727	0.000181784	0.512308	0.953663	0.533115	0.966738
Uterus	chr5_3	chr5	66094553	79049235	12954682	65	40	0.540091	0.0111383	0.000133111	0.606969	0.953663	0.712999	0.980052
Uterus	chr5_4	chr5	123331391	131882498	8551107	65	40	0.410836	0.00790329	0.000138629	0.531777	0.953663	0.692285	0.980052
Uterus	chr5_5	chr5	132340402	139829171	7488769	70	43	0.256043	0.00646877	0.000116263	0.514591	0.953663	0.775265	0.980052
Uterus	chr6_1	chr6	5257571	19638698	14381127	116	72	0.542814	0.00697393	9.9802e-05	0.0942751	0.583876	0.833015	0.980052
Uterus	chr6_2	chr6	37553990	44683497	7129507	66	42	0.134463	0.00294301	7.0282e-05	0.105422	0.583876	0.921473	0.982307
Uterus	chr6_3	chr6	94769344	108015293	13245949	78	54	0.17492	0.00408249	5.63836e-05	0.105422	0.583876	0.953139	0.982307
Uterus	chr6_4	chr6	126791027	137583501	10792474	87	54	0.554278	0.010168	0.000127154	0.246089	0.848731	0.735237	0.980052
Uterus	chr6_5	chr6	154768491	167338762	12570271	91	51	0.352685	0.0057713	0.000114906	0.616992	0.953663	0.780173	0.980052
Uterus	chr7_2	chr7	33596782	44704760	11107978	77	46	0.487723	0.0100198	0.000123581	0.316728	0.848731	0.748481	0.980052
Uterus	chr7_3	chr7	51070451	61998105	10927654	75	46	0.350278	0.00749948	0.000102237	0.271961	0.848731	0.824752	0.980052
Uterus	chr7_4	chr7	98757937	103995838	5237901	77	57	1.05727	0.0219416	0.000245359	0.392023	0.929792	0.335149	0.909501
Uterus	chr7_5	chr7	129140993	140933719	11792726	90	65	1.86827	0.0324074	0.000203555	0.210541	0.848731	0.459016	0.909501
Uterus	chr8_2	chr8	37268169	55107759	17839590	164	112	1.57976	0.013496	0.000134852	0.0286808	0.361463	0.706471	0.980052
Uterus	chr8_3	chr8	69315165	82568424	13253259	88	66	0.321972	0.00637134	7.67424e-05	0.173955	0.782796	0.904314	0.982307
Uterus	chr8_4	chr8	128753299	138629562	9876263	122	84	2.39469	0.0317382	0.000234188	0.0665976	0.532781	0.365687	0.909501
Uterus	chr9_3	chr9	33866663	35786763	1920100	46	38	1.31767	0.044531	0.000380097	0.136285	0.662841	0.102233	0.867108
Uterus	chr9_4	chr9	130085513	132032008	1946495	49	33	1.04858	0.0332011	0.000404034	0.295304	0.848731	0.0811426	0.834609
Uterus	chr10_1	chr10	16014313	30016515	14002202	69	43	1.28035	0.0297988	0.000201006	0.666885	0.953663	0.467383	0.909501
Uterus	chr10_2	chr10	61450069	71069651	9619582	58	34	0.410512	0.0122876	0.000162351	0.892214	0.953663	0.603477	0.966738
Uterus	chr10_3	chr10	76833812	84245418	7411606	68	51	1.02514	0.0230116	0.000214721	0.551371	0.953663	0.423416	0.909501
Uterus	chr10_4	chr10	111348698	114310995	2962297	48	28	1.00239	0.0324956	0.000310936	0.105422	0.583876	0.193291	0.867108
Uterus	chr11_2	chr11	16205686	34271482	18065796	62	42	0.390468	0.010175	9.62445e-05	0.723349	0.953663	0.844873	0.980052
Uterus	chr11_3	chr11	63185637	65699453	2513816	76	53	0.683298	0.0147615	0.000328178	0.670743	0.953663	0.165694	0.867108
Uterus	chr11_4	chr11	69245979	74753977	5507998	53	32	0.493407	0.0149784	0.000211637	0.761241	0.953663	0.433073	0.909501
Uterus	chr11_5	chr11	102032414	107946859	5914445	40	24	0.260279	0.0115044	0.000154393	0.823362	0.953663	0.63307	0.969809
Uterus	chr12_2	chr12	43885073	48639049	4753976	56	40	0.78924	0.0224436	0.000241052	0.551371	0.953663	0.346698	0.909501
Uterus	chr12_3	chr12	52302748	61704126	9401378	115	78	0.923573	0.0161881	0.000173859	0.321964	0.848731	0.56141	0.966738
Uterus	chr12_4	chr12	99160415	105792483	6632068	53	33	0.568029	0.0185931	0.000216142	0.854489	0.953663	0.41901	0.909501
Uterus	chr13_1	chr13	40683629	46792569	6108940	50	30	0.886622	0.0249336	0.000260249	0.685313	0.953663	0.297411	0.909501
Uterus	chr13_3	chr13	93843121	114208288	20365167	21	15	0.14161	0.0122855	6.0898e-05	0.916334	0.953663	0.943692	0.982307
Uterus	chr14_1	chr14	34422500	42980512	8558012	67	43	1.09178	0.0262139	0.000231091	0.638753	0.953663	0.374491	0.909501
Uterus	chr14_2	chr14	75323097	77712201	2389104	38	25	0.610117	0.0263244	0.000335209	0.720374	0.953663	0.155457	0.867108
Uterus	chr15_2	chr15	59911940	64496138	4584198	35	26	0.430591	0.0186595	0.000208212	0.860627	0.953663	0.443956	0.909501
Uterus	chr15_3	chr15	70560066	71919401	1359335	29	23	0.591622	0.030811	0.000456238	0.91447	0.953663	0.0482682	0.579219
Uterus	chr15_4	chr15	90085983	91350427	1264444	45	37	1.07348	0.0374912	0.000586667	0.841802	0.953663	0.0122536	0.294087
Uterus	chr16_1	chr16	165420	15147667	14982247	48	30	0.395787	0.0148845	0.000118698	0.841802	0.953663	0.766411	0.980052
Uterus	chr16_2	chr16	48330282	57206008	8875726	62	44	0.657923	0.0174673	0.00016418	0.59075	0.953663	0.596727	0.966738
Uterus	chr16_3	chr16	69295105	70765097	1469992	46	39	0.324253	0.011024	0.000319072	0.927173	0.953663	0.179816	0.867108
Uterus	chr16_4	chr16	77418051	86074443	8656392	63	42	0.645722	0.0166472	0.000157686	0.400327	0.929792	0.620785	0.969809
Uterus	chr17_2	chr17	37507374	37825042	317668	66	51	1.563	0.0343305	0.000931814	0.022219	0.361463	0.000239186	0.0172214
Uterus	chr17_3	chr17	46154860	48538930	2384070	60	49	0.569688	0.0133842	0.000304395	0.802918	0.953663	0.204734	0.867108
Uterus	chr17_4	chr17	74731566	79639121	4907555	89	65	1.03935	0.0164492	0.000261579	0.477532	0.953663	0.294206	0.909501
Uterus	chr18_3	chr18	51735363	77904111	26168748	24	15	0.149692	0.0114417	4.78341e-05	0.551371	0.953663	0.968663	0.982307
Uterus	chr19_1	chr19	9049866	10888877	1839011	78	57	1.54318	0.0264773	0.000514772	0.448842	0.953663	0.0263871	0.474967
Uterus	chr19_2	chr19	12780466	15376826	2596360	79	64	0.242983	0.00503925	0.000171014	0.567105	0.953663	0.571715	0.966738
Uterus	chr19_3	chr19	28934099	32016794	3082695	111	70	1.38498	0.0196875	0.000320455	0.0363534	0.373921	0.177607	0.867108
Uterus	chr19_4	chr19	44715345	51895485	7180140	97	59	1.10353	0.0178514	0.000228252	0.307434	0.848731	0.382687	0.909501
Uterus	chr20_1	chr20	14849765	17503617	2653852	48	25	0.549653	0.0180125	0.000352518	0.791895	0.953663	0.132569	0.867108
Uterus	chr20_2	chr20	32038401	34775766	2737365	48	36	0.534235	0.0180057	0.000312381	0.909379	0.953663	0.190836	0.867108
Uterus	chr20_3	chr20	44649349	47584743	2935394	35	21	0.240677	0.0122331	0.000207239	0.796687	0.953663	0.447077	0.909501
Uterus	chr22_2	chr22	32094646	33945096	1850450	34	21	0.768859	0.0353983	0.000372155	0.305683	0.848731	0.110257	0.867108
Uterus	chr22_3	chr22	41036699	41648826	612127	26	22	0.404421	0.0245446	0.00060031	0.971226	0.971226	0.0105652	0.294087
Uterus	chrX_2	chrX	32298316	33777984	1479668	35	21	0.501849	0.0207139	0.000458212	0.904931	0.953663	0.0473114	0.579219
Uterus	chrX_3	chrX	55923870	63730518	7806648	24	16	0.0792622	0.00565235	8.35482e-05	0.970001	0.971226	0.884769	0.980052
Uterus	chrX_4	chrX	113359249	121719251	8360002	27	16	0.139222	0.00785276	9.12505e-05	0.743529	0.953663	0.861048	0.980052
